# Supplementary material for: Crystal structure of chlorido­(η2-phenyl iso­thio­cyanate-κ2 C,S)-mer-tris­(tri­methyl­phosphane-κP)iridium(I)
Source: Acta Crystallogr Sect E Struct Rep Online. 2014 Oct 18;70(Pt 11):352–4. doi: 10.1107/S160053681402162X (PMC4257346; doi:10.1107/S160053681402162X)
Supplement: Supplementary file 1 [file e-70-00352-sup1.cif]

##############################################################################
#                                                                            #
# This CIF contains the data in a paper accepted for publication in          #
# Acta Crystallographica Section E. It conforms to the requirements of       #
# Notes for Authors for Acta Crystallographica Section E, and has been       #
# peer reviewed under the auspices of the IUCr Commission on Journals.       #
#                                                                            #
# Full details of the Crystallographic Information File format               #
# are given in the paper "The Crystallographic Information File (CIF):       #
# a New Standard Archive File for Crystallography" by S. R. Hall, F. H.      #
# Allen and I. D. Brown [Acta Cryst. (1991), A47, 655-685].                  #
#                                                                            #
# The current version of the core CIF dictionary is obtainable from          #
# ftp://ftp.iucr.org/pub/cif_core.dic.                                       #
#                                                                            #
# Software is freely available for graphical display of the structure(s)     #
# in this CIF. For information consult the CIF software page                 #
# http://www.iucr.org/resources/cif/software.                                #
#                                                                            #
# This file may be used for bona fide research purposes within the           #
# scientific community so long as proper attribution is given to the journal # 
# article from which it was obtained.                                        #
#                                                                            #
##############################################################################
data_I
_audit_creation_method
;
Olex2 1.2
(compiled 2013.12.10 svn.r2853 for OlexSys, GUI svn.r4736)
;
_journal_date_recd_electronic     2014-01-14
_journal_date_accepted     2014-09-30
_journal_name_full     'Acta Crystallographica, Section E'
_journal_year     2014
_journal_volume     70
_journal_issue     11
_journal_page_first     352
_journal_page_last     354
_journal_paper_category     GM
_journal_paper_doi     10.1107/S160053681402162X
_journal_coeditor_code     ZL2576
_publ_contact_author_name     'Joseph S. Merola'
_publ_contact_author_address
;
Department of Chemistry 0212
Virginia Tech
Blacksburg, VA 24061
USA
;
_publ_contact_author_email     jmerola@vt.edu
_publ_contact_author_fax     '+1 540 231-3255'
_publ_contact_author_phone     '+1 540 231-4510'
_publ_section_title
;\
Crystal structure of chlorido(\h^2^-phenyl
isothiocyanate-\k^2^<i>C</i>,<i>S</i>)-<i>mer</i>-tris(trimethylphosphane-\
\k<i>P</i>)iridium(I)
;
loop_
    _publ_author_name
    _publ_author_address
    'Merola, Joseph S.'
;
Department of Chemistry 0212
Virginia Tech
Blacksburg, VA 24061
USA
;
    'Grieb, Arthur W.'
;
Department of Chemistry 0212
Virginia Tech
Blacksburg, VA 24061
USA
;
_publ_section_synopsis
;
In this distorted octahedral iridium complex, the three PMe3 ligands are
arranged in a meridional geometry, with the chloride ion <i>cis</i> to all
three PMe3 groups and the phenyl isothiocyanate ligand bonded in a
\h^2^-fashion through the C and S atoms. The geometric parameters for the
metal-complexed PhNCS group are compared with other metal-complexed phenyl
isothiocyanates, as well as with examples of uncomplexed aryl isothiocyanates.
;
_database_code_depnum_ccdc_archive     'CCDC 1027097'
_chemical_name_systematic
;\
Chlorido(\h^2^-phenyl isothiocyanate-\k^2^<i>C</i>,<i>S</i>)-<i>mer</i>-\
tris(trimethylphosphane-\k<i>P</i>)iridium(I)
;
_chemical_name_common     ?
_chemical_formula_moiety     'C16 H32 Cl Ir N P3 S'
_chemical_formula_sum     'C16 H32 Cl Ir N P3 S'
_chemical_formula_iupac     '[Ir Cl (C7 H5 N S) (C3 H9 P)3]'
_chemical_formula_weight     591.05
_chemical_melting_point     ?
_space_group_crystal_system     monoclinic
_space_group_name_H-M_alt     'P 21/n'
_space_group_name_Hall     '-P 2yn'
loop_
    _space_group_symop_id
    _space_group_symop_operation_xyz
    1 'x, y, z'
    2 '-x+1/2, y+1/2, -z+1/2'
    3 '-x, -y, -z'
    4 'x-1/2, -y-1/2, z-1/2'
_cell_length_a     8.964(2)
_cell_length_b     27.074(7)
_cell_length_c     9.721(2)
_cell_angle_alpha     90.00
_cell_angle_beta     102.054(19)
_cell_angle_gamma     90.00
_cell_volume     2307.3(10)
_cell_formula_units_Z     4
_cell_measurement_reflns_used     45
_cell_measurement_theta_min     2
_cell_measurement_theta_max     22
_cell_measurement_temperature     293(2)
_exptl_crystal_description     prism
_exptl_crystal_colour     yellow
_exptl_crystal_size_max     0.3
_exptl_crystal_size_mid     0.2
_exptl_crystal_size_min     0.2
_exptl_crystal_density_diffrn     1.701
_exptl_crystal_density_meas     ?
_exptl_crystal_density_method     'not measured'
_exptl_crystal_F_000     1160
_exptl_absorpt_coefficient_mu     6.200
_exptl_absorpt_correction_type     psi-scan
_exptl_absorpt_process_details
;
(North <i>et al.</i>, 1968)
;
_exptl_absorpt_correction_T_min     0.757
_exptl_absorpt_correction_T_max     0.891
_exptl_special_details     ?
_diffrn_ambient_temperature     293(2)
_diffrn_radiation_type     MoK\a
_diffrn_radiation_wavelength     0.71073
_diffrn_radiation_monochromator     graphite
_diffrn_measurement_device_type     'Siemens P4'
_diffrn_measurement_method     '\w scans'
_diffrn_detector_area_resol_mean     ?
_diffrn_reflns_number     5294
_diffrn_reflns_av_R_equivalents     0.0000
_diffrn_reflns_theta_min     2.27
_diffrn_reflns_theta_max     27.50
_diffrn_reflns_theta_full     25.00
_diffrn_measured_fraction_theta_max     0.996
_diffrn_measured_fraction_theta_full     0.997
_diffrn_reflns_limit_h_min     -11
_diffrn_reflns_limit_h_max     11
_diffrn_reflns_limit_k_min     0
_diffrn_reflns_limit_k_max     35
_diffrn_reflns_limit_l_min     0
_diffrn_reflns_limit_l_max     12
_diffrn_standards_number     2
_diffrn_standards_interval_count     400
_diffrn_standards_interval_time     ?
_diffrn_standards_decay_%     0.010(10)
loop_
    _refln_index_h
    _refln_index_k
    _refln_index_l
    _refln_F_squared_meas
    2 0 0 12399
    4 0 0 410.754
    6 0 0 12761.9
    8 0 0 23627.8
    10 0 0 2162.59
    1 1 0 56273.1
    2 1 0 57430.6
    3 1 0 2188.87
    4 1 0 77666.7
    5 1 0 3343.43
    6 1 0 5437.11
    7 1 0 9045.43
    8 1 0 57.2292
    9 1 0 1902.2
    10 1 0 1117.79
    11 1 0 316.29
    1 2 0 19719.4
    2 2 0 17279.8
    3 2 0 89733.1
    4 2 0 583.295
    5 2 0 26217
    6 2 0 1398.57
    7 2 0 2910.55
    8 2 0 1573.73
    9 2 0 1158.14
    10 2 0 399.226
    11 2 0 3929.65
    1 3 0 119326
    2 3 0 1702.97
    3 3 0 7808.84
    4 3 0 6492.67
    5 3 0 9502.88
    6 3 0 412.846
    7 3 0 21068.9
    8 3 0 380.623
    9 3 0 7107.9
    10 3 0 21.2445
    11 3 0 451.37
    0 4 0 44027.9
    1 4 0 2179.13
    2 4 0 2666.5
    3 4 0 32873.4
    4 4 0 361.126
    5 4 0 18707.4
    6 4 0 3719.05
    7 4 0 191.833
    8 4 0 13229.6
    9 4 0 178.407
    10 4 0 1650.32
    11 4 0 1292.04
    1 5 0 453.807
    2 5 0 3315.6
    3 5 0 111.675
    4 5 0 44950.1
    5 5 0 29.3426
    6 5 0 8671.21
    7 5 0 47.2903
    8 5 0 23.163
    9 5 0 0.00239
    10 5 0 1841.11
    11 5 0 20.5453
    0 6 0 45452.2
    1 6 0 119.932
    2 6 0 6452.34
    3 6 0 2827.13
    4 6 0 261.995
    5 6 0 4384.86
    6 6 0 5365.07
    7 6 0 1439.02
    8 6 0 12797
    9 6 0 299.165
    10 6 0 1455.07
    11 6 0 2030.79
    1 7 0 17979
    2 7 0 29027.6
    3 7 0 6094.53
    4 7 0 2516.36
    5 7 0 206.706
    6 7 0 2743.68
    7 7 0 14712.8
    8 7 0 189.996
    9 7 0 6197.29
    10 7 0 1079.67
    11 7 0 445.832
    0 8 0 31724.9
    1 8 0 1094.67
    2 8 0 352.984
    3 8 0 14115.6
    4 8 0 1497.37
    5 8 0 24443
    6 8 0 388.801
    7 8 0 1565.32
    8 8 0 2441.11
    9 8 0 881.256
    10 8 0 200.237
    11 8 0 4132.54
    1 9 0 14157.1
    2 9 0 721.782
    3 9 0 154.759
    4 9 0 35874.2
    5 9 0 113.275
    6 9 0 5204.23
    7 9 0 7244.9
    8 9 0 9.3474
    9 9 0 4556.11
    10 9 0 452.214
    11 9 0 147.696
    0 10 0 57072.6
    1 10 0 4018.64
    2 10 0 19313.4
    3 10 0 2360.92
    4 10 0 1979.21
    5 10 0 947.227
    6 10 0 7641.28
    7 10 0 340.834
    8 10 0 12654.1
    9 10 0 135.495
    10 10 0 2032.45
    1 11 0 13881.8
    2 11 0 8964.56
    3 11 0 195.438
    4 11 0 24049.4
    5 11 0 53.6264
    6 11 0 8325.47
    7 11 0 3940.25
    8 11 0 550.56
    9 11 0 473.973
    10 11 0 2887.46
    0 12 0 2416.39
    1 12 0 434.585
    2 12 0 8022.8
    3 12 0 36196.4
    4 12 0 1606.63
    5 12 0 23612.4
    6 12 0 3893.1
    7 12 0 362.279
    8 12 0 2556.34
    9 12 0 90.8108
    10 12 0 1683.56
    1 13 0 43825
    2 13 0 1098.32
    3 13 0 3313.88
    4 13 0 1208.78
    5 13 0 1129.02
    6 13 0 1604.85
    7 13 0 10559.2
    8 13 0 337.296
    9 13 0 8340.05
    10 13 0 706.502
    0 14 0 10991.9
    1 14 0 702.074
    2 14 0 1559.29
    3 14 0 29756.2
    4 14 0 54.8172
    5 14 0 19330
    6 14 0 1738.73
    7 14 0 3087.16
    8 14 0 1719.66
    9 14 0 435.807
    1 15 0 12110.4
    2 15 0 21477
    3 15 0 2193.46
    4 15 0 24930.3
    5 15 0 84.148
    6 15 0 5855.87
    7 15 0 2558.81
    8 15 0 40.5825
    9 15 0 3005.35
    10 15 0 1385.61
    0 16 0 43324.9
    1 16 0 1603.98
    2 16 0 28516.3
    3 16 0 413.816
    4 16 0 38.424
    5 16 0 419.359
    6 16 0 13522.3
    7 16 0 946.62
    8 16 0 7891.53
    9 16 0 17.987
    10 16 0 2169.35
    1 17 0 13260.6
    2 17 0 23886.9
    3 17 0 1163.38
    4 17 0 16284.6
    5 17 0 88.1395
    6 17 0 7654.47
    7 17 0 4528.41
    8 17 0 134.519
    9 17 0 2929.21
    0 18 0 2910.7
    1 18 0 1607.41
    2 18 0 9140.61
    3 18 0 30002.4
    4 18 0 105.692
    5 18 0 15937.1
    6 18 0 1269.1
    7 18 0 43.2312
    8 18 0 542.37
    9 18 0 812.318
    1 19 0 38603.3
    2 19 0 963.304
    3 19 0 1892.83
    4 19 0 898.707
    5 19 0 5797.76
    6 19 0 118.39
    7 19 0 9506.57
    8 19 0 2.57627
    9 19 0 4318.7
    0 20 0 13365.5
    1 20 0 7939.58
    2 20 0 7884.35
    3 20 0 11816.5
    4 20 0 87.5801
    5 20 0 2643.14
    6 20 0 5267.92
    7 20 0 282.233
    8 20 0 4414.98
    9 20 0 872.713
    1 21 0 1.09246
    2 21 0 15502.2
    3 21 0 651.644
    4 21 0 22778.2
    5 21 0 1215.48
    6 21 0 4147.42
    7 21 0 18.1258
    8 21 0 38.2152
    9 21 0 424.514
    0 22 0 21076.7
    2 22 0 10160.4
    3 22 0 9714.97
    4 22 0 534.789
    5 22 0 7148.73
    6 22 0 7576.37
    7 22 0 158.424
    8 22 0 3807.15
    1 23 0 22439.7
    2 23 0 1864.3
    3 23 0 1649.2
    4 23 0 1613
    5 23 0 902.545
    6 23 0 340.984
    7 23 0 6437.29
    8 23 0 482.203
    0 24 0 3069.54
    1 24 0 3801.76
    2 24 0 2143.35
    3 24 0 13872.2
    4 24 0 174.122
    5 24 0 12717.9
    6 24 0 151.765
    7 24 0 2169.62
    8 24 0 1124.72
    1 25 0 5125.67
    2 25 0 7927.51
    3 25 0 4869.85
    4 25 0 12025.3
    5 25 0 2561.4
    6 25 0 4539.73
    7 25 0 3152.6
    8 25 0 22.6376
    0 26 0 25656
    1 26 0 884.875
    2 26 0 13358
    3 26 0 21.5696
    4 26 0 385.834
    5 26 0 122.11
    6 26 0 3722.96
    7 26 0 494.61
    1 27 0 7735.21
    2 27 0 3471.73
    3 27 0 439.79
    4 27 0 12086.7
    5 27 0 34.2524
    6 27 0 6097.74
    7 27 0 2161.64
    0 28 0 2066.77
    1 28 0 1311.7
    2 28 0 2542.13
    3 28 0 12052
    4 28 0 441.336
    5 28 0 7232.05
    6 28 0 128.782
    1 29 0 10559
    2 29 0 181.2
    3 29 0 6138.17
    4 29 0 733.845
    5 29 0 1444.68
    6 29 0 155.205
    0 30 0 8925.63
    1 30 0 2190.53
    2 30 0 1564.75
    3 30 0 2475.98
    4 30 0 14.8266
    5 30 0 2670.94
    1 31 0 448.942
    2 31 0 3904.74
    3 31 0 843.162
    4 31 0 6943.51
    5 31 0 71.5078
    0 32 0 9922.03
    1 32 0 108.108
    2 32 0 3202.52
    3 32 0 1115.17
    4 32 0 34.3727
    1 33 0 3045.82
    2 33 0 2410.01
    3 33 0 868.817
    0 34 0 286.789
    1 34 0 3873.18
    2 34 0 6.71856
    1 35 0 4654.96
    -11 0 1 516.573
    -9 0 1 5487.13
    -7 0 1 12238.9
    -5 0 1 8702.23
    -3 0 1 5108.21
    -1 0 1 60351.4
    1 0 1 152286
    3 0 1 72816.4
    5 0 1 12809.5
    7 0 1 23244.6
    9 0 1 8790.45
    11 0 1 1339.95
    -11 1 1 2378.39
    -10 1 1 1298.31
    -9 1 1 980.927
    -8 1 1 7161.88
    -7 1 1 1657.57
    -6 1 1 773.322
    -5 1 1 18240.8
    -4 1 1 1101.69
    -3 1 1 42836.5
    -2 1 1 11766
    -1 1 1 34210.5
    0 1 1 61538.8
    1 1 1 2520.57
    2 1 1 11357.8
    3 1 1 60392.4
    4 1 1 77.5895
    5 1 1 33172.9
    6 1 1 2572.01
    7 1 1 4241.92
    8 1 1 7469.36
    9 1 1 321.523
    10 1 1 482.951
    11 1 1 2703.1
    -11 2 1 68.9781
    -10 2 1 1637.42
    -9 2 1 1102.52
    -8 2 1 1368.19
    -7 2 1 243.809
    -6 2 1 10753.3
    -5 2 1 590.075
    -4 2 1 63393.8
    -3 2 1 2863.84
    -2 2 1 9357.6
    -1 2 1 18132.6
    0 2 1 14193
    1 2 1 7053.34
    2 2 1 42389.2
    3 2 1 6567.72
    4 2 1 78318.7
    5 2 1 144.904
    6 2 1 7955.96
    7 2 1 5055.74
    8 2 1 162.254
    9 2 1 1627.7
    10 2 1 1088.97
    11 2 1 204.44
    -11 3 1 883.654
    -10 3 1 1512.24
    -9 3 1 597.255
    -8 3 1 18936.4
    -7 3 1 291.748
    -6 3 1 5100.94
    -5 3 1 1268.52
    -4 3 1 10502.4
    -3 3 1 3481.44
    -2 3 1 2829.03
    -1 3 1 241.557
    0 3 1 156713
    1 3 1 4034.32
    2 3 1 49672.5
    3 3 1 7062.01
    4 3 1 6739.65
    5 3 1 939.345
    6 3 1 8056.7
    7 3 1 372.792
    8 3 1 18275
    9 3 1 121.233
    10 3 1 3116.64
    11 3 1 224.602
    -11 4 1 27.5064
    -10 4 1 1341.76
    -9 4 1 5698.17
    -8 4 1 544.73
    -7 4 1 14144.6
    -6 4 1 2431.53
    -5 4 1 7503.47
    -4 4 1 11436.8
    -3 4 1 931.667
    -2 4 1 29396.1
    -1 4 1 67764.5
    0 4 1 12659.7
    1 4 1 2440.56
    2 4 1 6335.33
    3 4 1 16057.7
    4 4 1 30056.6
    5 4 1 1217.29
    6 4 1 11498.8
    7 4 1 5275.71
    8 4 1 688.281
    9 4 1 1928.91
    10 4 1 1073.79
    11 4 1 733.142
    -11 5 1 5437.03
    -10 5 1 23.9045
    -9 5 1 5031.95
    -8 5 1 114.717
    -7 5 1 161.631
    -6 5 1 1112.34
    -5 5 1 29146.5
    -4 5 1 30.4459
    -3 5 1 40999.1
    -2 5 1 2889.98
    -1 5 1 9056.13
    0 5 1 1298.73
    1 5 1 2667.36
    2 5 1 12814.6
    3 5 1 26903.1
    4 5 1 364.636
    5 5 1 14816.4
    6 5 1 291.095
    7 5 1 5240.53
    8 5 1 414.318
    9 5 1 60.3139
    10 5 1 246.11
    11 5 1 3206.6
    -11 6 1 48.126
    -10 6 1 626.477
    -9 6 1 4744.37
    -8 6 1 1482.26
    -7 6 1 17266.4
    -6 6 1 2733.82
    -5 6 1 14287.4
    -4 6 1 25250
    -3 6 1 899.195
    -2 6 1 5113.75
    -1 6 1 20608.4
    0 6 1 211.405
    1 6 1 32737.2
    2 6 1 65.0595
    3 6 1 23903.5
    4 6 1 8017.31
    5 6 1 405.99
    6 6 1 66.5466
    7 6 1 7630.17
    8 6 1 84.04
    9 6 1 4658.69
    10 6 1 66.6267
    -11 7 1 755.039
    -10 7 1 1226.45
    -9 7 1 599.635
    -8 7 1 18808.5
    -7 7 1 3524.7
    -6 7 1 9462.49
    -5 7 1 5557.36
    -4 7 1 11509.1
    -3 7 1 7808.88
    -2 7 1 33527.9
    -1 7 1 6659.06
    0 7 1 34490.2
    1 7 1 15648.1
    2 7 1 5882.98
    3 7 1 6210.6
    4 7 1 2800.42
    5 7 1 10528.3
    6 7 1 649.491
    7 7 1 1261.35
    8 7 1 8299.63
    9 7 1 27.0413
    10 7 1 2094.95
    -11 8 1 16.786
    -10 8 1 5570.33
    -9 8 1 57.0489
    -8 8 1 4325.53
    -7 8 1 527.858
    -6 8 1 7053.88
    -5 8 1 69.7262
    -4 8 1 65504.3
    -3 8 1 5421.68
    -2 8 1 19238.6
    -1 8 1 3466.03
    0 8 1 9315.14
    1 8 1 256.298
    2 8 1 4205.13
    3 8 1 72.2454
    4 8 1 19882.9
    5 8 1 832.416
    6 8 1 8000.54
    7 8 1 160.254
    8 8 1 2606.52
    9 8 1 49.5932
    10 8 1 868.938
    -11 9 1 1656.01
    -10 9 1 296.653
    -9 9 1 1524.44
    -8 9 1 6562.52
    -7 9 1 5.67201
    -6 9 1 22382.8
    -5 9 1 20294.9
    -4 9 1 2713.31
    -3 9 1 15641.9
    -2 9 1 3497.35
    -1 9 1 16365.6
    0 9 1 12171.2
    1 9 1 6671.35
    2 9 1 18269.1
    3 9 1 10707.9
    4 9 1 3850.39
    5 9 1 7003.49
    6 9 1 1534.68
    7 9 1 4038.35
    8 9 1 3578.76
    9 9 1 2.51241
    10 9 1 2152.98
    -11 10 1 46.8766
    -10 10 1 2618.11
    -9 10 1 6532.4
    -8 10 1 124.478
    -7 10 1 13639.6
    -6 10 1 63.3931
    -5 10 1 12001
    -4 10 1 179.292
    -3 10 1 454.968
    -2 10 1 25172.8
    -1 10 1 59901.3
    0 10 1 8819.59
    1 10 1 37625.7
    2 10 1 50.36
    3 10 1 7846.05
    4 10 1 1183.2
    5 10 1 602.536
    6 10 1 4562.54
    7 10 1 9392.44
    8 10 1 171.232
    9 10 1 6600.48
    10 10 1 195.329
    -10 11 1 162.905
    -9 11 1 4207.06
    -8 11 1 1525.62
    -7 11 1 42.5438
    -6 11 1 62.1097
    -5 11 1 24694.6
    -4 11 1 1449.8
    -3 11 1 37498.9
    -2 11 1 8207
    -1 11 1 12090.8
    0 11 1 15302.1
    1 11 1 1443.79
    2 11 1 1845.8
    3 11 1 17150.8
    4 11 1 1251.03
    5 11 1 24535.2
    6 11 1 459.476
    7 11 1 4062.51
    8 11 1 3222.49
    9 11 1 291.411
    10 11 1 190.144
    -10 12 1 987.769
    -9 12 1 2977.81
    -8 12 1 838.822
    -7 12 1 7841.61
    -6 12 1 995.735
    -5 12 1 2238.62
    -4 12 1 18976
    -3 12 1 346.318
    -2 12 1 19762.7
    -1 12 1 11386.9
    0 12 1 6255.35
    1 12 1 15003.6
    2 12 1 7918.96
    3 12 1 1146.55
    4 12 1 28531.8
    5 12 1 292.178
    6 12 1 14179.1
    7 12 1 1465.23
    8 12 1 1218.62
    9 12 1 3537.55
    10 12 1 866.461
    -10 13 1 1182.14
    -9 13 1 230.678
    -8 13 1 7643.11
    -7 13 1 126.481
    -6 13 1 13592.8
    -5 13 1 905.535
    -4 13 1 4170.87
    -3 13 1 1031.48
    -2 13 1 15242.3
    -1 13 1 276.764
    0 13 1 49862.2
    1 13 1 695.561
    2 13 1 39942.5
    3 13 1 654.049
    4 13 1 8966.77
    5 13 1 115.856
    6 13 1 8110.4
    7 13 1 54.4693
    8 13 1 8580.36
    9 13 1 47.5899
    10 13 1 3575.49
    -10 14 1 3589.99
    -9 14 1 1277.5
    -8 14 1 38.9978
    -7 14 1 1645.37
    -6 14 1 5343.85
    -5 14 1 1085.69
    -4 14 1 19784
    -3 14 1 8111.5
    -2 14 1 20960
    -1 14 1 13056.5
    0 14 1 1675.05
    1 14 1 8978.47
    2 14 1 21857.3
    3 14 1 9308.41
    4 14 1 16211.5
    5 14 1 501.304
    6 14 1 13426.9
    7 14 1 4484.76
    8 14 1 1007.2
    9 14 1 1687.14
    10 14 1 775.164
    -10 15 1 556.621
    -9 15 1 1152.03
    -8 15 1 1897.55
    -7 15 1 824.041
    -6 15 1 6715.3
    -5 15 1 10082.6
    -4 15 1 3323.94
    -3 15 1 23329.1
    -2 15 1 13075.9
    -1 15 1 15574.9
    0 15 1 9020.54
    1 15 1 3505.34
    2 15 1 8145.78
    3 15 1 28482.8
    4 15 1 688.951
    5 15 1 23018.5
    6 15 1 846.231
    7 15 1 4381.48
    8 15 1 585.864
    9 15 1 64.417
    10 15 1 1124.26
    -10 16 1 78.6051
    -9 16 1 6016.51
    -8 16 1 654.832
    -7 16 1 9617.38
    -6 16 1 638.862
    -5 16 1 5500.67
    -4 16 1 119.11
    -3 16 1 329.64
    -2 16 1 127.006
    -1 16 1 35617.6
    0 16 1 13000.6
    1 16 1 55562.3
    2 16 1 1295.96
    3 16 1 7059.98
    4 16 1 631.483
    5 16 1 55.6753
    6 16 1 2.76761
    7 16 1 8774.55
    8 16 1 18.4789
    9 16 1 7637.32
    -10 17 1 583.812
    -9 17 1 686.05
    -8 17 1 2905.33
    -7 17 1 714.381
    -6 17 1 7817.69
    -5 17 1 9264.57
    -4 17 1 2824.98
    -3 17 1 18956.7
    -2 17 1 1010.74
    -1 17 1 5769.59
    0 17 1 8846.88
    2 17 1 11629.4
    3 17 1 23017.9
    4 17 1 1881.68
    5 17 1 10497.5
    6 17 1 2213.63
    7 17 1 1472.55
    8 17 1 2744.36
    9 17 1 291.693
    -9 18 1 96.4677
    -8 18 1 493.207
    -7 18 1 1038.15
    -6 18 1 2100.77
    -5 18 1 35.3865
    -4 18 1 18707.9
    -3 18 1 2944.4
    -2 18 1 34141.8
    -1 18 1 953.173
    0 18 1 6958.15
    1 18 1 3818.74
    2 18 1 10031.5
    3 18 1 263.842
    4 18 1 12046
    5 18 1 1499.45
    6 18 1 10591.7
    7 18 1 561.603
    8 18 1 330.497
    9 18 1 205.95
    -9 19 1 513.326
    -8 19 1 5268.47
    -7 19 1 960.072
    -6 19 1 9624.22
    -5 19 1 3639.39
    -4 19 1 2783.44
    -3 19 1 2037.14
    -2 19 1 5810.81
    -1 19 1 1064.59
    0 19 1 24209.4
    1 19 1 3683.28
    2 19 1 26328.2
    3 19 1 3297.66
    4 19 1 474.782
    5 19 1 827.393
    6 19 1 6509.54
    7 19 1 27.7875
    8 19 1 5434.15
    9 19 1 360.194
    -9 20 1 5237.15
    -8 20 1 18.4838
    -7 20 1 6593.55
    -6 20 1 673.417
    -5 20 1 3346.5
    -4 20 1 4426.57
    -3 20 1 534.129
    -2 20 1 12530.7
    -1 20 1 17999.9
    0 20 1 910.544
    1 20 1 17401.9
    2 20 1 1264.87
    3 20 1 918.429
    4 20 1 10535
    5 20 1 20.128
    6 20 1 2399.9
    7 20 1 3598.98
    8 20 1 158.471
    9 20 1 2407.78
    -9 21 1 2509.2
    -8 21 1 377.748
    -7 21 1 54.6154
    -6 21 1 5.8055
    -5 21 1 11377.7
    -4 21 1 7.24036
    -3 21 1 22321.1
    -2 21 1 588.788
    -1 21 1 13048.9
    0 21 1 64.4889
    1 21 1 303.023
    2 21 1 927.119
    3 21 1 11245.4
    4 21 1 287.766
    5 21 1 14410.5
    6 21 1 45.3404
    7 21 1 1288.63
    8 21 1 80.1796
    -9 22 1 1447.28
    -8 22 1 102.016
    -7 22 1 6398.22
    -6 22 1 2672
    -5 22 1 6465.21
    -4 22 1 6601.92
    -3 22 1 60.154
    -2 22 1 3888.9
    -1 22 1 4192.49
    0 22 1 329.451
    1 22 1 19793
    2 22 1 5716.73
    3 22 1 6918.81
    4 22 1 4957.53
    5 22 1 792.714
    6 22 1 1421.46
    7 22 1 3665.2
    8 22 1 450.673
    -8 23 1 7953.25
    -7 23 1 195.51
    -6 23 1 7704.97
    -5 23 1 112.12
    -4 23 1 95.6103
    -3 23 1 4160.28
    -2 23 1 9669.44
    -1 23 1 4928.26
    0 23 1 19280.8
    1 23 1 235.581
    2 23 1 12637.8
    3 23 1 456.501
    4 23 1 443.061
    5 23 1 1166.87
    6 23 1 2923.44
    7 23 1 850.144
    8 23 1 4225.13
    -8 24 1 169.098
    -7 24 1 113.228
    -6 24 1 3393.3
    -5 24 1 183.53
    -4 24 1 21051.1
    -3 24 1 95.6957
    -2 24 1 11696.9
    -1 24 1 5103.63
    0 24 1 286.104
    1 24 1 1073.27
    2 24 1 7093.09
    3 24 1 13.4499
    4 24 1 11954.4
    5 24 1 221.39
    6 24 1 6807.33
    7 24 1 877.569
    8 24 1 160.121
    -8 25 1 2565.87
    -7 25 1 168.064
    -6 25 1 5076.16
    -5 25 1 13239.3
    -4 25 1 123.696
    -3 25 1 9554.39
    -2 25 1 1779.56
    -1 25 1 777.192
    0 25 1 10352.9
    1 25 1 591.264
    2 25 1 5696.85
    3 25 1 13488.9
    4 25 1 387.53
    5 25 1 5545.48
    6 25 1 382.532
    7 25 1 928.012
    -7 26 1 8225.11
    -6 26 1 23.1292
    -5 26 1 2600.83
    -4 26 1 278.849
    -3 26 1 4976.41
    -2 26 1 457.452
    -1 26 1 17967.9
    0 26 1 189.315
    1 26 1 16816.6
    2 26 1 425.057
    3 26 1 3831.84
    4 26 1 323.596
    5 26 1 656.03
    6 26 1 335.047
    7 26 1 3505.96
    -7 27 1 1534.99
    -6 27 1 894.011
    -5 27 1 6121.92
    -4 27 1 125.273
    -3 27 1 17168.7
    -2 27 1 2556.13
    -1 27 1 2701.52
    0 27 1 4646.47
    1 27 1 4497.96
    2 27 1 1386.11
    3 27 1 4100.68
    4 27 1 84.7449
    5 27 1 6037.45
    6 27 1 900.745
    7 27 1 3328.69
    -7 28 1 2875.06
    -6 28 1 3025.86
    -5 28 1 1070.46
    -4 28 1 15295
    -3 28 1 2288.9
    -2 28 1 6116.21
    -1 28 1 1518.62
    0 28 1 277.103
    1 28 1 2610.33
    2 28 1 4091.27
    3 28 1 3148.16
    4 28 1 7834.54
    5 28 1 74.6673
    6 28 1 3204.84
    -6 29 1 5413.65
    -5 29 1 403.764
    -4 29 1 127.412
    -3 29 1 29.4596
    -2 29 1 4804.84
    -1 29 1 22.1552
    0 29 1 15038.2
    1 29 1 58.2049
    2 29 1 7833.08
    3 29 1 449.819
    4 29 1 389.295
    5 29 1 48.8809
    6 29 1 974.281
    -6 30 1 1281.14
    -5 30 1 2047.1
    -4 30 1 6204.22
    -3 30 1 49.2541
    -2 30 1 6900.15
    -1 30 1 2758.4
    0 30 1 465.544
    1 30 1 2988.97
    2 30 1 739.297
    3 30 1 2282.95
    4 30 1 4658.49
    5 30 1 103.99
    -5 31 1 2499.84
    -4 31 1 172.348
    -3 31 1 9637.21
    -2 31 1 319.046
    -1 31 1 6438.36
    0 31 1 661.937
    1 31 1 124.051
    2 31 1 1379.15
    3 31 1 3285.21
    4 31 1 122.941
    5 31 1 5583.53
    -4 32 1 1179.96
    -3 32 1 187.808
    -2 32 1 330.931
    -1 32 1 1562.74
    0 32 1 601.628
    1 32 1 9184.97
    2 32 1 126.168
    3 32 1 5597.71
    4 32 1 1030.48
    -4 33 1 1747.85
    -3 33 1 3628.15
    -2 33 1 33.5891
    -1 33 1 3593.84
    0 33 1 5683.45
    1 33 1 535.857
    2 33 1 4643.64
    3 33 1 774.196
    -2 34 1 8224.26
    -1 34 1 84.2032
    0 34 1 3193.94
    1 34 1 281.458
    2 34 1 470.613
    0 35 1 4735.44
    -10 0 2 2766.64
    -8 0 2 10379.5
    -6 0 2 1669
    -4 0 2 4694.25
    -2 0 2 10179.2
    0 0 2 12497
    2 0 2 13735.6
    4 0 2 15698.4
    6 0 2 2029.57
    8 0 2 14778.9
    10 0 2 3635.19
    -11 1 2 14.3938
    -10 1 2 1975.41
    -9 1 2 2285.67
    -8 1 2 1757.96
    -7 1 2 3677.9
    -6 1 2 6180.36
    -5 1 2 4469.01
    -4 1 2 18374.5
    -3 1 2 4243.96
    -2 1 2 3062.52
    -1 1 2 8787.77
    0 1 2 18392.8
    1 1 2 2885.7
    2 1 2 13598.2
    3 1 2 15963.4
    4 1 2 28701.2
    5 1 2 322.514
    6 1 2 12938.8
    7 1 2 1880.62
    8 1 2 2905.23
    9 1 2 1475.87
    10 1 2 433.911
    -11 2 2 3844.15
    -10 2 2 10.1481
    -9 2 2 5433.08
    -8 2 2 1526.61
    -7 2 2 648.481
    -6 2 2 1301.44
    -5 2 2 10165.1
    -4 2 2 591.385
    -3 2 2 33705
    -2 2 2 1819.94
    -1 2 2 19000.9
    0 2 2 6253.8
    1 2 2 631.681
    2 2 2 9517.05
    3 2 2 17123.1
    4 2 2 502.569
    5 2 2 16332.9
    6 2 2 784.37
    7 2 2 11613.3
    8 2 2 2946.74
    9 2 2 6.64039
    10 2 2 1126.1
    -11 3 2 50.2538
    -10 3 2 346.944
    -9 3 2 3888.69
    -8 3 2 956.269
    -7 3 2 10706.7
    -6 3 2 354.298
    -5 3 2 19858.9
    -4 3 2 3829
    -3 3 2 2649.03
    -2 3 2 144.499
    -1 3 2 10128.5
    0 3 2 5722.95
    1 3 2 39792.5
    2 3 2 485.777
    3 3 2 38146
    4 3 2 1001.19
    5 3 2 611.383
    6 3 2 554.139
    7 3 2 9733.16
    8 3 2 6.82072
    9 3 2 4612.88
    10 3 2 33.659
    -11 4 2 1545.06
    -10 4 2 898.338
    -9 4 2 2299.39
    -8 4 2 8238.45
    -7 4 2 429.755
    -6 4 2 9683.64
    -5 4 2 6968.99
    -4 4 2 11398.1
    -3 4 2 15021.8
    -2 4 2 4102.05
    -1 4 2 25259.4
    0 4 2 39849.6
    1 4 2 550.717
    2 4 2 24383
    3 4 2 7408.58
    4 4 2 2903.47
    5 4 2 17359.5
    6 4 2 32.5501
    7 4 2 6692.55
    8 4 2 4587.52
    9 4 2 124.221
    10 4 2 731.311
    -11 5 2 17.184
    -10 5 2 5215.48
    -9 5 2 381.579
    -8 5 2 12001
    -7 5 2 110.604
    -6 5 2 3773.75
    -5 5 2 746.86
    -4 5 2 41384.4
    -3 5 2 552.973
    -2 5 2 74748.3
    -1 5 2 12004.9
    0 5 2 32134.2
    1 5 2 3485.09
    2 5 2 3564.22
    3 5 2 1558.7
    4 5 2 27032.4
    5 5 2 1135.8
    6 5 2 7326.21
    7 5 2 1227.39
    8 5 2 3313.85
    9 5 2 1607.91
    10 5 2 317.47
    -11 6 2 539.541
    -10 6 2 489.329
    -9 6 2 2645.56
    -8 6 2 7515.64
    -7 6 2 26.5439
    -6 6 2 27519.9
    -5 6 2 3268.93
    -4 6 2 27206.3
    -3 6 2 6417.45
    -2 6 2 9160.27
    -1 6 2 51893.4
    0 6 2 56030.6
    1 6 2 926.963
    2 6 2 40441.6
    3 6 2 8809.34
    4 6 2 14860.2
    5 6 2 139.118
    6 6 2 459.165
    7 6 2 1489.09
    8 6 2 5975.11
    9 6 2 3.89019
    10 6 2 2733.6
    -11 7 2 207.906
    -10 7 2 3305.17
    -9 7 2 3143.36
    -8 7 2 906.465
    -7 7 2 14746.3
    -6 7 2 202.371
    -5 7 2 45724.1
    -4 7 2 3520.93
    -3 7 2 413.668
    -2 7 2 40256.3
    -1 7 2 19309.5
    0 7 2 3374.58
    1 7 2 57359.6
    2 7 2 1674.66
    3 7 2 19428.4
    4 7 2 2769.76
    5 7 2 55.8525
    6 7 2 7097.99
    7 7 2 3643.08
    8 7 2 2141.96
    9 7 2 1927.56
    10 7 2 480.478
    -11 8 2 4432.52
    -10 8 2 113.191
    -9 8 2 9653.79
    -8 8 2 25.9899
    -7 8 2 3209.68
    -6 8 2 1580.95
    -5 8 2 22696.4
    -4 8 2 2027.17
    -3 8 2 85445.2
    -2 8 2 3574.45
    -1 8 2 59777.3
    0 8 2 459.229
    1 8 2 1159.82
    2 8 2 4124.99
    3 8 2 19348.1
    4 8 2 103.724
    5 8 2 19023.3
    6 8 2 194.79
    7 8 2 8968.3
    8 8 2 148.345
    9 8 2 397.061
    10 8 2 153.947
    -11 9 2 290.638
    -10 9 2 1165.37
    -9 9 2 3417.2
    -8 9 2 3748.67
    -7 9 2 15783.5
    -6 9 2 1197.05
    -5 9 2 37104.7
    -4 9 2 17236.7
    -3 9 2 7459.72
    -2 9 2 13702.7
    -1 9 2 31360.7
    0 9 2 5207.52
    1 9 2 29052.1
    2 9 2 6442.6
    3 9 2 13944.4
    4 9 2 17396.9
    5 9 2 3564.36
    6 9 2 2959.8
    7 9 2 3147.26
    8 9 2 1682.19
    9 9 2 3789.58
    10 9 2 156.207
    -11 10 2 350.959
    -10 10 2 422.524
    -9 10 2 897.467
    -8 10 2 8925.2
    -7 10 2 1241.51
    -6 10 2 23172.9
    -5 10 2 3915.85
    -4 10 2 25335.2
    -3 10 2 6490.72
    -2 10 2 16285.6
    -1 10 2 8809.22
    0 10 2 35044.3
    1 10 2 7092.93
    2 10 2 45698.1
    3 10 2 129.431
    4 10 2 10056.6
    5 10 2 3830.38
    6 10 2 3167.31
    7 10 2 202.868
    8 10 2 6363.62
    9 10 2 287.001
    10 10 2 3667.76
    -11 11 2 42.1395
    -10 11 2 6687.02
    -9 11 2 366.882
    -8 11 2 5407.06
    -7 11 2 40.0648
    -6 11 2 1594.65
    -5 11 2 1311.52
    -4 11 2 29397.3
    -3 11 2 3203.96
    -2 11 2 68236.5
    -1 11 2 1651.18
    0 11 2 18931.6
    1 11 2 2739.61
    2 11 2 10082.3
    3 11 2 3970.02
    4 11 2 16979.7
    5 11 2 10.5697
    6 11 2 21922.5
    7 11 2 1935.29
    8 11 2 2758.88
    9 11 2 392.211
    10 11 2 621.095
    -10 12 2 47.6112
    -9 12 2 3465.06
    -8 12 2 3030.27
    -7 12 2 268.685
    -6 12 2 21461.7
    -5 12 2 9741.42
    -4 12 2 3719.78
    -3 12 2 5629.83
    -2 12 2 1230.09
    -1 12 2 27085.4
    0 12 2 22219.6
    1 12 2 1364.8
    2 12 2 22748.8
    3 12 2 15800.3
    4 12 2 1886.58
    5 12 2 13990.7
    6 12 2 2026.75
    7 12 2 9016.72
    8 12 2 974.28
    9 12 2 110.311
    10 12 2 1577.15
    -10 13 2 199.936
    -9 13 2 4023.92
    -8 13 2 124.483
    -7 13 2 11679
    -6 13 2 148.173
    -5 13 2 12181.6
    -4 13 2 421.802
    -3 13 2 4251.49
    -2 13 2 3609.61
    -1 13 2 31571.5
    0 13 2 613.034
    1 13 2 59393.3
    2 13 2 2259.74
    3 13 2 25843.5
    4 13 2 225.07
    5 13 2 1297.17
    6 13 2 12.5492
    7 13 2 9467.65
    8 13 2 117.049
    9 13 2 8536
    10 13 2 109.666
    -10 14 2 552.982
    -9 14 2 3664.03
    -8 14 2 1162.83
    -7 14 2 715.816
    -6 14 2 4844.03
    -5 14 2 8959.13
    -4 14 2 4056.18
    -3 14 2 26970.7
    -2 14 2 932.396
    -1 14 2 11695.5
    0 14 2 6430.79
    1 14 2 36.8712
    2 14 2 12756.9
    3 14 2 19292.4
    4 14 2 9944.31
    5 14 2 21309
    6 14 2 764.462
    7 14 2 2801.4
    8 14 2 4261.32
    9 14 2 82.4302
    -10 15 2 4644.1
    -9 15 2 327.611
    -8 15 2 1591.97
    -7 15 2 2463.79
    -6 15 2 1852.17
    -5 15 2 517.2
    -4 15 2 7388.57
    -3 15 2 371.654
    -2 15 2 30070.4
    -1 15 2 10663.3
    0 15 2 16871.3
    1 15 2 10751.6
    2 15 2 1716.82
    3 15 2 219.551
    4 15 2 11416.4
    5 15 2 654.779
    6 15 2 17365.5
    7 15 2 584.223
    8 15 2 2942.85
    9 15 2 984.503
    -10 16 2 548.08
    -9 16 2 494.25
    -8 16 2 5108.13
    -7 16 2 216.835
    -6 16 2 14101.5
    -5 16 2 601.521
    -4 16 2 3328.86
    -3 16 2 962.762
    -2 16 2 2276.86
    -1 16 2 7134.35
    0 16 2 17984.4
    1 16 2 6341.26
    2 16 2 42267.8
    3 16 2 82.5892
    4 16 2 6551.62
    5 16 2 964.863
    6 16 2 2961.15
    7 16 2 1404.51
    8 16 2 4352.44
    9 16 2 53.9955
    -10 17 2 2608.15
    -9 17 2 3776.8
    -8 17 2 67.8304
    -7 17 2 4874.86
    -6 17 2 956.299
    -5 17 2 10007.9
    -4 17 2 5538.86
    -3 17 2 6720.85
    -2 17 2 13509.7
    -1 17 2 10301.5
    0 17 2 428.09
    1 17 2 10949.9
    2 17 2 804.267
    3 17 2 14290.9
    4 17 2 10291.5
    5 17 2 1830.71
    6 17 2 6407.53
    7 17 2 2848.04
    8 17 2 507.914
    9 17 2 2128.35
    -10 18 2 22.9905
    -9 18 2 3962.46
    -8 18 2 302.907
    -7 18 2 160.93
    -6 18 2 54.3249
    -5 18 2 11616.9
    -4 18 2 2011.41
    -3 18 2 13426.7
    -2 18 2 3.4406
    -1 18 2 23116.1
    0 18 2 1121.4
    1 18 2 6165.58
    2 18 2 449.911
    3 18 2 10066.5
    4 18 2 402.993
    5 18 2 11981.1
    6 18 2 75.9139
    7 18 2 3671.59
    8 18 2 494.148
    9 18 2 383.671
    -9 19 2 3186.95
    -8 19 2 908.222
    -7 19 2 8960.19
    -6 19 2 402.582
    -5 19 2 4269.47
    -4 19 2 2685.45
    -3 19 2 1383.89
    -2 19 2 8347.23
    -1 19 2 2935.12
    0 19 2 4984.02
    1 19 2 20424
    2 19 2 567.052
    3 19 2 9304.86
    4 19 2 778.902
    5 19 2 986.648
    6 19 2 1318.28
    7 19 2 2356.07
    8 19 2 682.184
    9 19 2 3634.82
    -9 20 2 184.043
    -8 20 2 4207.78
    -7 20 2 250.442
    -6 20 2 11944.3
    -5 20 2 841.755
    -4 20 2 5049.69
    -3 20 2 4440.62
    -2 20 2 1530.24
    -1 20 2 4897.09
    0 20 2 9268.93
    1 20 2 633.695
    2 20 2 20088.3
    3 20 2 354.855
    4 20 2 4178.43
    5 20 2 5771.42
    6 20 2 1274.8
    7 20 2 2172.44
    8 20 2 1082.96
    -9 21 2 46.7992
    -8 21 2 1522.92
    -7 21 2 196.586
    -6 21 2 1944.77
    -5 21 2 560.475
    -4 21 2 10595.3
    -3 21 2 6.54088
    -2 21 2 23447.1
    -1 21 2 3657.45
    0 21 2 8598.09
    1 21 2 95.6804
    2 21 2 772.185
    3 21 2 415.73
    4 21 2 6491.46
    5 21 2 18.9567
    6 21 2 9053.96
    7 21 2 145.978
    8 21 2 1182.01
    -9 22 2 1077.77
    -8 22 2 4427.11
    -7 22 2 540.769
    -6 22 2 5445.15
    -5 22 2 4774.51
    -4 22 2 2541.34
    -3 22 2 3974.31
    -2 22 2 8.32
    -1 22 2 4055.81
    0 22 2 6972.3
    1 22 2 100.403
    2 22 2 11265.9
    3 22 2 4341.84
    4 22 2 4342.91
    5 22 2 2724.65
    6 22 2 28.6201
    7 22 2 366.614
    8 22 2 1908.71
    -8 23 2 110.161
    -7 23 2 5905.08
    -6 23 2 168.378
    -5 23 2 6169.94
    -4 23 2 4149.28
    -3 23 2 106.474
    -2 23 2 1662.93
    -1 23 2 11553
    0 23 2 1373.49
    1 23 2 16728.9
    2 23 2 1841.78
    3 23 2 5599.18
    4 23 2 1924.5
    5 23 2 203.357
    6 23 2 1996.37
    7 23 2 2826.73
    8 23 2 41.4408
    -8 24 2 28.7409
    -7 24 2 74.7854
    -6 24 2 356.62
    -5 24 2 3555.32
    -4 24 2 17.2724
    -3 24 2 19023.4
    -2 24 2 2046.18
    -1 24 2 9993.38
    0 24 2 739.522
    1 24 2 25.1054
    2 24 2 181.725
    3 24 2 5383.95
    4 24 2 49.9939
    5 24 2 8176.99
    6 24 2 877.665
    7 24 2 2688.33
    -8 25 2 504.801
    -7 25 2 5765.38
    -6 25 2 625.074
    -5 25 2 3491.65
    -4 25 2 4333.35
    -3 25 2 178.288
    -2 25 2 6626.46
    -1 25 2 1761.31
    0 25 2 109.061
    1 25 2 10439.9
    2 25 2 3082.35
    3 25 2 4803.28
    4 25 2 5263.18
    5 25 2 3.03629
    6 25 2 2098.42
    7 25 2 183.723
    -7 26 2 36.0329
    -6 26 2 7043.01
    -5 26 2 230.36
    -4 26 2 1893
    -3 26 2 3482.36
    -2 26 2 3501.97
    -1 26 2 667.555
    0 26 2 17365.9
    1 26 2 97.4249
    2 26 2 9587.02
    3 26 2 92.8866
    4 26 2 335.668
    5 26 2 601.253
    6 26 2 662.331
    7 26 2 230.426
    -7 27 2 145.782
    -6 27 2 170.909
    -5 27 2 786.39
    -4 27 2 14043.2
    -3 27 2 86.7771
    -2 27 2 12326.3
    -1 27 2 2417.62
    0 27 2 1013.61
    1 27 2 301.54
    2 27 2 2800.36
    3 27 2 417.573
    4 27 2 8377.04
    5 27 2 43.4515
    6 27 2 3584.2
    -7 28 2 4.51537
    -6 28 2 2711.63
    -5 28 2 2831.01
    -4 28 2 888.605
    -3 28 2 11057.8
    -2 28 2 390.715
    -1 28 2 4183.6
    0 28 2 9144.14
    1 28 2 423.643
    2 28 2 2595.96
    3 28 2 3462.84
    4 28 2 52.0918
    5 28 2 4485.87
    6 28 2 77.8672
    -6 29 2 196.414
    -5 29 2 6298.02
    -4 29 2 136.992
    -3 29 2 34.7768
    -2 29 2 129.21
    -1 29 2 6603.01
    0 29 2 377.388
    1 29 2 12596.7
    2 29 2 9.54945
    3 29 2 5616.6
    4 29 2 284.178
    5 29 2 82.8356
    -6 30 2 1868.04
    -5 30 2 728.779
    -4 30 2 1368.37
    -3 30 2 12946
    -2 30 2 124.193
    -1 30 2 7375.88
    0 30 2 3511.69
    1 30 2 364.374
    2 30 2 2043.65
    3 30 2 2786.92
    4 30 2 1675.56
    5 30 2 5171.75
    -5 31 2 649.977
    -4 31 2 7027.36
    -2 31 2 9691.94
    -1 31 2 344.783
    0 31 2 3704.39
    1 31 2 3110.68
    2 31 2 7.14669
    3 31 2 492.002
    4 31 2 5692.11
    -4 32 2 3099.4
    -3 32 2 514.918
    -2 32 2 5.829
    -1 32 2 1828.2
    0 32 2 9029.46
    1 32 2 86.7331
    2 32 2 11625.9
    3 32 2 9.33604
    -3 33 2 195.017
    -2 33 2 4387.05
    -1 33 2 634.221
    0 33 2 1543.79
    1 33 2 5633.37
    2 33 2 129.963
    3 33 2 6511.21
    -2 34 2 60.509
    -1 34 2 7051.13
    0 34 2 200.452
    1 34 2 1300.5
    -11 0 3 459.048
    -9 0 3 780.198
    -7 0 3 15706.2
    -5 0 3 13668.9
    -3 0 3 146.286
    -1 0 3 629.425
    1 0 3 8822.89
    3 0 3 27843.7
    5 0 3 2609.2
    7 0 3 969.564
    9 0 3 2771.67
    -11 1 3 3123.13
    -10 1 3 29.8029
    -9 1 3 8111.87
    -8 1 3 2161.96
    -7 1 3 127.853
    -6 1 3 5455.21
    -5 1 3 335.545
    -4 1 3 4965.17
    -3 1 3 7357.84
    -2 1 3 62.7824
    -1 1 3 15060.4
    0 1 3 1184.94
    1 1 3 277.762
    2 1 3 4244.3
    3 1 3 683.374
    4 1 3 9025.25
    5 1 3 7459.17
    6 1 3 26.9307
    7 1 3 12817.2
    8 1 3 773.907
    9 1 3 397.339
    10 1 3 1279.66
    -11 2 3 65.6612
    -10 2 3 5421.92
    -9 2 3 214.173
    -8 2 3 10881.8
    -7 2 3 1404.46
    -6 2 3 1221.64
    -5 2 3 5151.37
    -4 2 3 7793.25
    -3 2 3 29.1373
    -2 2 3 12305.6
    -1 2 3 1584.8
    0 2 3 59197.8
    1 2 3 2896.87
    2 2 3 29.3218
    3 2 3 2442.59
    4 2 3 7224.27
    5 2 3 294.101
    6 2 3 11060.2
    7 2 3 582.344
    8 2 3 6315.5
    9 2 3 639.486
    10 2 3 65.5889
    -11 3 3 91.3616
    -10 3 3 321.479
    -9 3 3 630.875
    -8 3 3 5617.17
    -7 3 3 35.2359
    -6 3 3 20496.7
    -5 3 3 34.1154
    -4 3 3 13511.6
    -3 3 3 522.827
    -2 3 3 168.697
    -1 3 3 24999.6
    0 3 3 35540.8
    1 3 3 2045.92
    2 3 3 19249.3
    3 3 3 1897.5
    4 3 3 16607.3
    5 3 3 476.101
    6 3 3 56.4762
    7 3 3 1344.79
    8 3 3 4270.95
    9 3 3 50.5697
    10 3 3 3603.28
    -11 4 3 101.482
    -10 4 3 3759.68
    -9 4 3 75.1698
    -8 4 3 3755.13
    -7 4 3 8779.56
    -6 4 3 644.365
    -5 4 3 29111.2
    -4 4 3 7312.7
    -3 4 3 540.217
    -2 4 3 23312.9
    -1 4 3 856.698
    0 4 3 15956.1
    1 4 3 16366.1
    2 4 3 1606.03
    3 4 3 41826.1
    4 4 3 6278.08
    5 4 3 188.148
    6 4 3 7077.83
    7 4 3 371.995
    8 4 3 2738.67
    9 4 3 697.493
    10 4 3 231.352
    -11 5 3 3903.27
    -10 5 3 68.1828
    -9 5 3 9765.44
    -8 5 3 525.379
    -7 5 3 2265.99
    -6 5 3 1551.24
    -5 5 3 2087.46
    -4 5 3 171.375
    -3 5 3 53817.6
    -2 5 3 280.472
    -1 5 3 136807
    0 5 3 182.211
    1 5 3 8704.57
    2 5 3 4185.57
    3 5 3 5463.97
    4 5 3 82.7001
    5 5 3 13443.1
    6 5 3 115.618
    7 5 3 15886.7
    8 5 3 33.5712
    9 5 3 185.416
    10 5 3 867.31
    -11 6 3 291.568
    -10 6 3 326.166
    -9 6 3 2428.87
    -8 6 3 3311.83
    -7 6 3 10132.2
    -6 6 3 71.5158
    -5 6 3 33613.5
    -4 6 3 3609.97
    -3 6 3 9050.91
    -2 6 3 9921.52
    -1 6 3 14196.9
    0 6 3 34591
    1 6 3 65084.6
    2 6 3 62.7814
    3 6 3 33443.9
    4 6 3 6056.88
    5 6 3 2921.26
    6 6 3 1978.97
    7 6 3 2361.52
    8 6 3 543.632
    9 6 3 3605.35
    10 6 3 70.4411
    -11 7 3 1392.94
    -10 7 3 307.853
    -9 7 3 2889.49
    -8 7 3 2477.05
    -7 7 3 506.455
    -6 7 3 20961.4
    -5 7 3 8126.72
    -4 7 3 40828.8
    -3 7 3 18486.8
    -2 7 3 136.744
    -1 7 3 20977.3
    0 7 3 39592.1
    1 7 3 4009.61
    2 7 3 46261
    3 7 3 2731.66
    4 7 3 22770.7
    5 7 3 6469.24
    6 7 3 732.612
    7 7 3 2033.7
    8 7 3 2338.24
    9 7 3 465.59
    10 7 3 2036.16
    -11 8 3 23.115
    -10 8 3 7031.41
    -9 8 3 792.225
    -8 8 3 7986.66
    -7 8 3 36.6327
    -6 8 3 147.7
    -5 8 3 290.059
    -4 8 3 16930.9
    -3 8 3 962.519
    -2 8 3 123254
    -1 8 3 4413.32
    0 8 3 44741.3
    1 8 3 945.601
    2 8 3 1643.57
    3 8 3 242.18
    4 8 3 18844.5
    5 8 3 754.22
    6 8 3 19898.6
    7 8 3 10.8767
    8 8 3 4839.59
    9 8 3 189.599
    10 8 3 187.211
    -11 9 3 890.007
    -10 9 3 17.3524
    -9 9 3 4305.68
    -8 9 3 5184.21
    -7 9 3 367.234
    -6 9 3 28750.5
    -5 9 3 115.433
    -4 9 3 18798.6
    -3 9 3 7144.46
    -2 9 3 41.7551
    -1 9 3 24269.2
    0 9 3 32192.7
    1 9 3 260.847
    2 9 3 52359
    3 9 3 4824.73
    4 9 3 13184.9
    5 9 3 5874.67
    6 9 3 281.536
    7 9 3 6823.96
    8 9 3 1738.07
    9 9 3 57.6351
    10 9 3 3066.24
    -11 10 3 240.516
    -10 10 3 1561.1
    -9 10 3 925.191
    -8 10 3 102.866
    -7 10 3 11300.9
    -6 10 3 33.4555
    -5 10 3 37650.1
    -4 10 3 7695.49
    -3 10 3 4589.53
    -2 10 3 18074.8
    -1 10 3 10741.4
    0 10 3 3068.07
    1 10 3 37964.3
    2 10 3 274.783
    3 10 3 32588.7
    4 10 3 1622.32
    5 10 3 2033.21
    6 10 3 3488.96
    7 10 3 3882.59
    8 10 3 181.083
    9 10 3 3470.14
    10 10 3 5.85995
    -11 11 3 2614.12
    -10 11 3 208.432
    -9 11 3 8495.28
    -8 11 3 51.1536
    -7 11 3 3613.42
    -6 11 3 517.348
    -5 11 3 6901.55
    -4 11 3 1150.07
    -3 11 3 46389.4
    -2 11 3 2412.84
    -1 11 3 37385
    0 11 3 1473.63
    1 11 3 5646.64
    2 11 3 1372.67
    3 11 3 16155.4
    4 11 3 1953.98
    5 11 3 17978.7
    6 11 3 334.966
    7 11 3 8325.52
    8 11 3 618.227
    9 11 3 470.382
    -10 12 3 4873.4
    -9 12 3 663.756
    -8 12 3 4158.87
    -7 12 3 5240.49
    -6 12 3 626.824
    -5 12 3 11755.5
    -4 12 3 10396.4
    -3 12 3 11623.7
    -2 12 3 22102.3
    -1 12 3 11381.5
    0 12 3 4192.32
    1 12 3 30769.8
    2 12 3 2046
    3 12 3 8408.82
    4 12 3 4366.86
    5 12 3 1390.52
    6 12 3 10838.5
    7 12 3 1775.29
    8 12 3 2426.95
    9 12 3 2207.89
    -10 13 3 6.87506
    -9 13 3 118.535
    -8 13 3 3509.43
    -7 13 3 843.637
    -6 13 3 27245.2
    -5 13 3 56.462
    -4 13 3 10124
    -3 13 3 464.259
    -2 13 3 4128.79
    -1 13 3 109.989
    0 13 3 11248.9
    1 13 3 1645.2
    2 13 3 45704
    3 13 3 1480.85
    4 13 3 8667.42
    5 13 3 1550.7
    6 13 3 1646.06
    7 13 3 842.975
    8 13 3 3458.73
    9 13 3 54.3763
    -10 14 3 4942.06
    -9 14 3 1003.11
    -8 14 3 2891.11
    -7 14 3 4295.45
    -6 14 3 188.764
    -5 14 3 8723.83
    -4 14 3 6091.44
    -3 14 3 246.036
    -2 14 3 36222.3
    -1 14 3 3533.13
    0 14 3 8987.78
    1 14 3 1843.13
    2 14 3 611.794
    3 14 3 5497.07
    4 14 3 6436.64
    5 14 3 561.282
    6 14 3 12796.5
    7 14 3 479.397
    8 14 3 1490.11
    9 14 3 1451.89
    -10 15 3 620.115
    -9 15 3 8487.72
    -8 15 3 214.169
    -7 15 3 1271.32
    -6 15 3 1177.15
    -5 15 3 12247
    -4 15 3 1463.22
    -3 15 3 16534.3
    -2 15 3 1122.33
    -1 15 3 20291.5
    0 15 3 1619.99
    1 15 3 2064.34
    2 15 3 6560.54
    3 15 3 6921.83
    4 15 3 264.697
    5 15 3 8278.82
    6 15 3 223.242
    7 15 3 6965.7
    8 15 3 738.853
    9 15 3 624.561
    -10 16 3 986.691
    -9 16 3 2171.02
    -8 16 3 169.395
    -7 16 3 8552.16
    -6 16 3 1384.94
    -5 16 3 11305.4
    -4 16 3 1782.35
    -3 16 3 4117.38
    -2 16 3 3959.42
    -1 16 3 7208.05
    0 16 3 1228.63
    1 16 3 14265.5
    2 16 3 1397.53
    3 16 3 20184.2
    4 16 3 117.839
    5 16 3 2353.73
    6 16 3 1029.16
    7 16 3 1503.89
    8 16 3 792.134
    9 16 3 3590.7
    -10 17 3 105.322
    -9 17 3 2932.06
    -8 17 3 3051.39
    -7 17 3 1083.98
    -6 17 3 15325.4
    -5 17 3 1226.25
    -4 17 3 5321.16
    -3 17 3 5094.78
    -2 17 3 704.499
    -1 17 3 5289.79
    0 17 3 5294.53
    1 17 3 5373.1
    2 17 3 21614.9
    3 17 3 454.036
    4 17 3 8225.99
    5 17 3 5604.86
    6 17 3 65.8761
    7 17 3 2500.67
    8 17 3 496.548
    9 17 3 556.729
    -9 18 3 47.6632
    -8 18 3 2501.03
    -7 18 3 233.39
    -6 18 3 401.103
    -5 18 3 36.5029
    -4 18 3 11109.5
    -3 18 3 53.8239
    -2 18 3 31885.1
    -1 18 3 754.102
    0 18 3 8876.16
    1 18 3 79.1793
    2 18 3 419.159
    3 18 3 147.913
    4 18 3 3641.32
    5 18 3 225.302
    6 18 3 12640.1
    7 18 3 40.0715
    8 18 3 3174.44
    -9 19 3 2006.45
    -8 19 3 4823.66
    -7 19 3 29.6782
    -6 19 3 14330.2
    -5 19 3 1182.77
    -4 19 3 5207.06
    -3 19 3 4711.12
    -2 19 3 56.0036
    -1 19 3 7447.52
    0 19 3 3859.69
    1 19 3 2014.06
    2 19 3 18165.4
    3 19 3 2002.64
    4 19 3 9495.26
    5 19 3 1430.85
    6 19 3 454.827
    7 19 3 1109.46
    8 19 3 938.536
    -9 20 3 1173.13
    -8 20 3 833.884
    -7 20 3 4861.1
    -6 20 3 43.8107
    -5 20 3 11311.9
    -4 20 3 4177.98
    -3 20 3 4242.57
    -2 20 3 2872.44
    -1 20 3 2750.33
    0 20 3 1980.24
    1 20 3 13272.2
    2 20 3 2778.22
    3 20 3 16231.8
    4 20 3 818.901
    5 20 3 3152.05
    6 20 3 2102.2
    7 20 3 971.059
    8 20 3 1236.48
    -9 21 3 5187.78
    -8 21 3 839.623
    -7 21 3 1519.84
    -6 21 3 74.3508
    -5 21 3 4527.08
    -4 21 3 41.4885
    -3 21 3 17020
    -2 21 3 210.017
    -1 21 3 18345.5
    0 21 3 127.142
    1 21 3 9439.12
    2 21 3 1599.52
    3 21 3 1990.93
    4 21 3 75.0343
    5 21 3 6509.89
    6 21 3 1991.91
    7 21 3 5510.08
    8 21 3 154.708
    -9 22 3 626.74
    -8 22 3 870.304
    -7 22 3 8197.29
    -6 22 3 13.8763
    -5 22 3 7463.52
    -4 22 3 173.527
    -3 22 3 1033.7
    -2 22 3 12419.2
    -1 22 3 988.947
    0 22 3 5024.84
    1 22 3 11319.3
    2 22 3 498.576
    3 22 3 8380.88
    4 22 3 1116.38
    5 22 3 2593.92
    6 22 3 2436.56
    7 22 3 43.3792
    -8 23 3 1406.49
    -7 23 3 3.99738
    -6 23 3 8047.99
    -5 23 3 167.093
    -4 23 3 6949.62
    -3 23 3 5982.18
    -1 23 3 2123.13
    0 23 3 5401.02
    1 23 3 613.829
    2 23 3 19685.8
    3 23 3 657.54
    4 23 3 4270.45
    5 23 3 1187.19
    6 23 3 129.777
    7 23 3 1045.11
    -8 24 3 3198.51
    -7 24 3 462.817
    -6 24 3 212.259
    -5 24 3 1061.79
    -4 24 3 7622.84
    -3 24 3 388.748
    -2 24 3 17279.1
    -1 24 3 238.223
    0 24 3 9515.93
    1 24 3 199.39
    2 24 3 100.99
    3 24 3 342.622
    4 24 3 6043.48
    5 24 3 79.126
    6 24 3 6455.33
    7 24 3 238.235
    -8 25 3 1555.37
    -7 25 3 736.577
    -6 25 3 2381.08
    -5 25 3 1.4489
    -4 25 3 4878.4
    -3 25 3 2950.87
    -2 25 3 86.4845
    -1 25 3 7131.3
    0 25 3 9236.33
    1 25 3 748.274
    2 25 3 3642.66
    3 25 3 1900.93
    4 25 3 1926.25
    5 25 3 2593.22
    6 25 3 51.0578
    -7 26 3 2787.31
    -6 26 3 2.90193
    -5 26 3 7275.36
    -4 26 3 2255.9
    -3 26 3 3877.22
    -2 26 3 429.801
    -1 26 3 1565.06
    0 26 3 647.682
    1 26 3 9719.68
    2 26 3 49.2024
    3 26 3 10582.4
    4 26 3 1033.32
    5 26 3 356.98
    6 26 3 253.115
    -7 27 3 1518.69
    -6 27 3 1026.68
    -5 27 3 186.66
    -4 27 3 1179.15
    -3 27 3 9102.71
    -2 27 3 25.2084
    -1 27 3 10423.1
    0 27 3 246.705
    1 27 3 600.133
    2 27 3 1259.72
    3 27 3 1844.17
    4 27 3 891.084
    5 27 3 7960.6
    6 27 3 82.0789
    -6 28 3 294.551
    -5 28 3 1715.76
    -4 28 3 1833.56
    -3 28 3 542.778
    -2 28 3 7425.6
    -1 28 3 544.568
    0 28 3 5655.85
    1 28 3 7516.63
    2 28 3 82.4971
    3 28 3 1378.86
    4 28 3 2940.05
    5 28 3 1.59612
    -6 29 3 4825.11
    -5 29 3 6.06733
    -4 29 3 6289.06
    -3 29 3 11.1912
    -2 29 3 361.374
    -1 29 3 55.2642
    0 29 3 10321.3
    1 29 3 613.562
    2 29 3 11086.9
    3 29 3 363.792
    4 29 3 2152.32
    5 29 3 180.016
    -5 30 3 3003.37
    -4 30 3 4265.05
    -3 30 3 381.87
    -2 30 3 5515.86
    -1 30 3 604.844
    0 30 3 4589.94
    1 30 3 2516.71
    2 30 3 244.894
    3 30 3 3469.24
    4 30 3 6748.72
    -5 31 3 629.059
    -4 31 3 475.066
    -3 31 3 12238.7
    -2 31 3 126.887
    -1 31 3 10851.8
    0 31 3 2977.06
    1 31 3 1044.14
    2 31 3 686.437
    3 31 3 592.744
    4 31 3 49.1768
    -4 32 3 613.612
    -3 32 3 1074.07
    -2 32 3 565.584
    -1 32 3 1414.93
    0 32 3 1435.06
    1 32 3 10743.2
    2 32 3 150.246
    3 32 3 6380.68
    -3 33 3 5007.83
    -2 33 3 198.359
    -1 33 3 2496.29
    0 33 3 4875.81
    1 33 3 962.206
    2 33 3 3514.68
    -1 34 3 126.388
    0 34 3 4098.88
    -10 0 4 2002.15
    -8 0 4 1373.02
    -6 0 4 34710.7
    -4 0 4 36367.4
    -2 0 4 934.874
    0 0 4 1746.82
    2 0 4 31378.2
    4 0 4 17367.3
    6 0 4 1396.74
    8 0 4 1335.39
    10 0 4 3246.54
    -11 1 4 496.999
    -10 1 4 5874.08
    -9 1 4 696.538
    -8 1 4 17444.9
    -7 1 4 5866.32
    -6 1 4 1630.39
    -5 1 4 16787
    -4 1 4 2794.11
    -3 1 4 5703.23
    -2 1 4 18188.1
    -1 1 4 176.879
    0 1 4 20486.3
    1 1 4 2864.76
    2 1 4 2306.99
    3 1 4 20130.9
    4 1 4 1095.45
    5 1 4 870.056
    6 1 4 6185.56
    7 1 4 82.8985
    8 1 4 3143.96
    9 1 4 682.306
    10 1 4 318.729
    -11 2 4 3365.05
    -10 2 4 297.96
    -9 2 4 12345
    -8 2 4 303.054
    -7 2 4 5484.63
    -6 2 4 3714.88
    -5 2 4 739.094
    -4 2 4 3590.98
    -3 2 4 24828.9
    -2 2 4 986.099
    -1 2 4 48764.2
    0 2 4 148.216
    1 2 4 3366.65
    2 2 4 1810.28
    3 2 4 3331.63
    4 2 4 141.766
    5 2 4 9418.14
    6 2 4 86.3865
    7 2 4 14025.3
    8 2 4 19.0417
    9 2 4 778.992
    10 2 4 477.162
    -11 3 4 2074.39
    -10 3 4 118.935
    -9 3 4 144.701
    -8 3 4 623.393
    -7 3 4 17317
    -6 3 4 3.08361
    -5 3 4 35965.1
    -4 3 4 914.522
    -3 3 4 8137.75
    -2 3 4 2449.72
    -1 3 4 256.687
    0 3 4 13565.1
    1 3 4 18788.3
    2 3 4 2280.73
    3 3 4 38910.7
    4 3 4 842.545
    5 3 4 1580.28
    6 3 4 2728.58
    7 3 4 45.6498
    8 3 4 1014.3
    9 3 4 2584.19
    -11 4 4 1937.77
    -10 4 4 22.919
    -9 4 4 5897.44
    -8 4 4 1302.41
    -7 4 4 2378.71
    -6 4 4 11047.3
    -5 4 4 261.481
    -4 4 4 31634.8
    -3 4 4 13227
    -2 4 4 1482.32
    -1 4 4 14787.4
    0 4 4 5101.46
    1 4 4 2412.17
    2 4 4 26845.8
    3 4 4 189.241
    4 4 4 22177.1
    5 4 4 3351.32
    6 4 4 765.34
    7 4 4 4338.03
    8 4 4 971.17
    9 4 4 451.296
    -11 5 4 155.634
    -10 5 4 7205.13
    -9 5 4 606.843
    -8 5 4 8383.43
    -7 5 4 25.4497
    -6 5 4 131.635
    -5 5 4 438.234
    -4 5 4 7417.63
    -3 5 4 148.561
    -2 5 4 45828.7
    -1 5 4 4836.21
    0 5 4 55891.1
    1 5 4 633.615
    2 5 4 3193.4
    3 5 4 2352.93
    4 5 4 7396.06
    5 5 4 190.712
    6 5 4 15428.2
    7 5 4 224.916
    8 5 4 6675.24
    9 5 4 44.1153
    -11 6 4 876.389
    -10 6 4 115.106
    -9 6 4 1188.81
    -8 6 4 3185.48
    -7 6 4 16.4497
    -6 6 4 20955.2
    -5 6 4 1531.21
    -4 6 4 11895.8
    -3 6 4 4340.74
    -2 6 4 2928.08
    -1 6 4 27637.7
    0 6 4 9486.56
    1 6 4 5467.83
    2 6 4 38256.8
    3 6 4 1721.84
    4 6 4 17425.1
    5 6 4 5001.58
    6 6 4 184.926
    7 6 4 6434.23
    8 6 4 843.577
    9 6 4 83.036
    -11 7 4 162.984
    -10 7 4 2232.94
    -9 7 4 71.5438
    -8 7 4 771.056
    -7 7 4 6735.86
    -6 7 4 39.8247
    -5 7 4 22900.9
    -4 7 4 8138.67
    -3 7 4 6579.61
    -2 7 4 19336.4
    -1 7 4 155.731
    0 7 4 5060.62
    1 7 4 23147.5
    2 7 4 240.05
    3 7 4 59624.1
    4 7 4 1519.12
    5 7 4 3210.75
    6 7 4 5417.1
    7 7 4 48.5419
    8 7 4 1127.27
    9 7 4 2924.36
    -11 8 4 3351.2
    -10 8 4 52.4998
    -9 8 4 7138.38
    -8 8 4 240.536
    -7 8 4 1631.21
    -6 8 4 118.568
    -5 8 4 443.29
    -4 8 4 2939.97
    -3 8 4 24476.8
    -2 8 4 525.957
    -1 8 4 64267.7
    0 8 4 18.5112
    1 8 4 12299.5
    2 8 4 384.393
    3 8 4 754.515
    4 8 4 1294.52
    5 8 4 15158.3
    6 8 4 4.26149
    7 8 4 12635.4
    8 8 4 175.802
    9 8 4 866.894
    -11 9 4 227.66
    -10 9 4 2404.22
    -9 9 4 1377.37
    -8 9 4 3258.97
    -7 9 4 5452.66
    -6 9 4 335.626
    -5 9 4 13994.4
    -4 9 4 168.869
    -3 9 4 6157.54
    -2 9 4 17898.6
    -1 9 4 3237.74
    0 9 4 14780.4
    1 9 4 30448
    2 9 4 1138.67
    3 9 4 18628.3
    4 9 4 1133.72
    5 9 4 5238.71
    6 9 4 7627.05
    7 9 4 505.789
    8 9 4 1257.8
    9 9 4 2369.54
    -11 10 4 259.876
    -10 10 4 59.0055
    -9 10 4 409.239
    -8 10 4 1565.54
    -7 10 4 346.783
    -6 10 4 16022.1
    -5 10 4 3821.69
    -4 10 4 18197
    -3 10 4 3977.53
    -2 10 4 1017.45
    -1 10 4 4855.04
    0 10 4 6312.58
    1 10 4 4570.57
    2 10 4 33859.5
    3 10 4 2259.08
    4 10 4 13333.2
    5 10 4 2766.07
    6 10 4 149.525
    7 10 4 467.838
    8 10 4 1242.6
    9 10 4 387.412
    -10 11 4 7120.18
    -9 11 4 480.159
    -8 11 4 4305.55
    -7 11 4 1822.79
    -6 11 4 953.895
    -5 11 4 3430.11
    -4 11 4 2877.23
    -3 11 4 421.795
    -2 11 4 46545.4
    -1 11 4 986.326
    0 11 4 18618.9
    1 11 4 1119.47
    2 11 4 111.453
    3 11 4 837.558
    4 11 4 3231.7
    5 11 4 851.853
    6 11 4 13275
    7 11 4 201.802
    8 11 4 2584.14
    9 11 4 168.911
    -10 12 4 15.3152
    -9 12 4 6012.62
    -8 12 4 1211.94
    -7 12 4 2672.74
    -6 12 4 6923.74
    -5 12 4 52.2891
    -4 12 4 3181.88
    -3 12 4 12638
    -2 12 4 782.37
    -1 12 4 23586.8
    0 12 4 1055.11
    1 12 4 167.127
    2 12 4 25712
    3 12 4 804.046
    4 12 4 3469.04
    5 12 4 2991.65
    6 12 4 156.782
    7 12 4 4488.6
    8 12 4 783.404
    9 12 4 340.159
    -10 13 4 53.086
    -9 13 4 244.773
    -8 13 4 12.7594
    -7 13 4 6716.71
    -6 13 4 481.361
    -5 13 4 23114.1
    -4 13 4 41.2303
    -3 13 4 11201.5
    -2 13 4 60.0414
    -1 13 4 2325.99
    0 13 4 1828.77
    1 13 4 10085.7
    2 13 4 2187.34
    3 13 4 13115.4
    4 13 4 414.24
    5 13 4 2149.82
    6 13 4 1014.08
    7 13 4 229.461
    8 13 4 21.5601
    9 13 4 2475.26
    -10 14 4 86.0962
    -9 14 4 5887.89
    -8 14 4 608.344
    -7 14 4 6147.76
    -6 14 4 9427.86
    -5 14 4 878.488
    -4 14 4 3412.14
    -3 14 4 7594.5
    -2 14 4 1125.01
    -1 14 4 15499.5
    0 14 4 2809.93
    1 14 4 12402.2
    2 14 4 4927.41
    3 14 4 1541.44
    4 14 4 161.967
    5 14 4 6952.96
    6 14 4 28.6102
    7 14 4 2993.15
    8 14 4 98.8215
    9 14 4 1130.24
    -10 15 4 7076.02
    -9 15 4 23.3497
    -8 15 4 3879.92
    -7 15 4 463.908
    -6 15 4 1362.28
    -5 15 4 2406.85
    -4 15 4 9131.28
    -3 15 4 8726.66
    -2 15 4 39834.5
    -1 15 4 1333.47
    0 15 4 6003.65
    1 15 4 1275.72
    2 15 4 656.239
    3 15 4 2091.82
    4 15 4 595.645
    5 15 4 3118.35
    6 15 4 9310.21
    7 15 4 480.841
    8 15 4 1790.55
    -10 16 4 726.896
    -9 16 4 573.611
    -8 16 4 1944.42
    -7 16 4 240.113
    -6 16 4 19018.8
    -5 16 4 1377.41
    -4 16 4 14377.8
    -3 16 4 3133.64
    -2 16 4 1763.88
    -1 16 4 1282.66
    0 16 4 2789.44
    1 16 4 1762.8
    2 16 4 21002.2
    3 16 4 248.448
    4 16 4 8058.1
    5 16 4 98.1211
    6 16 4 371.021
    7 16 4 113.09
    8 16 4 621.298
    -10 17 4 2599.77
    -9 17 4 214.961
    -8 17 4 4260.21
    -7 17 4 4907.72
    -6 17 4 2104.02
    -5 17 4 9717.5
    -4 17 4 2092.05
    -3 17 4 802.377
    -2 17 4 11294.6
    -1 17 4 3775.56
    0 17 4 10727.5
    1 17 4 9214.79
    2 17 4 2059.69
    3 17 4 9002.72
    4 17 4 889.194
    5 17 4 1614.45
    6 17 4 4155.62
    7 17 4 70.223
    8 17 4 1861.63
    -9 18 4 7544.07
    -8 18 4 81.2284
    -7 18 4 4584.4
    -6 18 4 406.601
    -5 18 4 2169.38
    -4 18 4 3031.1
    -3 18 4 16542
    -2 18 4 2347.06
    -1 18 4 28863.2
    0 18 4 554.615
    1 18 4 8407.26
    2 18 4 85.7966
    3 18 4 544.799
    4 18 4 749.229
    5 18 4 6454.47
    6 18 4 422.414
    7 18 4 5581.6
    8 18 4 86.3441
    -9 19 4 190.447
    -8 19 4 83.5462
    -7 19 4 5946.58
    -6 19 4 279.624
    -5 19 4 18313.5
    -4 19 4 259.455
    -3 19 4 7579.26
    -2 19 4 7220.33
    -1 19 4 1204.42
    0 19 4 1919.05
    1 19 4 16033.4
    2 19 4 96.3851
    3 19 4 14892.5
    4 19 4 77.115
    5 19 4 5993.99
    6 19 4 4059.52
    7 19 4 51.9981
    8 19 4 187.694
    -9 20 4 2237.76
    -8 20 4 975.737
    -7 20 4 2898.18
    -6 20 4 11379.3
    -5 20 4 404.301
    -4 20 4 5334.58
    -3 20 4 9334.53
    -2 20 4 347.957
    -1 20 4 5388.74
    0 20 4 1441.03
    1 20 4 4356.64
    2 20 4 28160.4
    3 20 4 7.12774
    4 20 4 6729.09
    5 20 4 769.366
    6 20 4 304.519
    7 20 4 1165.05
    -9 21 4 38.6951
    -8 21 4 5266.94
    -7 21 4 521.599
    -6 21 4 1303.85
    -5 21 4 192.401
    -4 21 4 6632.98
    -3 21 4 156.354
    -2 21 4 31870.2
    -1 21 4 689.96
    0 21 4 16421.8
    1 21 4 451.997
    2 21 4 1811.08
    3 21 4 319.776
    4 21 4 2182.22
    5 21 4 43.3088
    6 21 4 8746.39
    7 21 4 267.167
    -8 22 4 1693.32
    -7 22 4 763.834
    -6 22 4 7257.1
    -5 22 4 9.85173
    -4 22 4 14616.3
    -3 22 4 1330.91
    -2 22 4 453.526
    -1 22 4 4909.87
    0 22 4 9831.02
    1 22 4 6335.6
    2 22 4 10363.8
    3 22 4 337.582
    4 22 4 6806.86
    5 22 4 2753.2
    6 22 4 997.213
    7 22 4 1891.02
    -8 23 4 1285.58
    -7 23 4 2883.01
    -6 23 4 16.6583
    -5 23 4 11932.4
    -4 23 4 3066.36
    -3 23 4 7625.3
    -2 23 4 2425.18
    -1 23 4 151.695
    0 23 4 3153.33
    1 23 4 6794.85
    2 23 4 119.136
    3 23 4 13304.5
    4 23 4 1320.93
    5 23 4 3156.38
    7 23 4 30.3808
    -8 24 4 200.045
    -7 24 4 3132.18
    -6 24 4 1122.43
    -5 24 4 18.4445
    -4 24 4 99.3487
    -3 24 4 9133.01
    -2 24 4 662.513
    -1 24 4 17727.7
    0 24 4 1553.66
    1 24 4 4363.13
    2 24 4 2400.87
    3 24 4 16.117
    4 24 4 552.003
    5 24 4 4771.1
    6 24 4 103.054
    -7 25 4 2332.62
    -6 25 4 1345.63
    -5 25 4 3113.07
    -4 25 4 33.2888
    -3 25 4 4232.39
    -2 25 4 5769.06
    -1 25 4 26.2607
    0 25 4 8408.33
    1 25 4 7058.7
    2 25 4 1410.43
    3 25 4 4997.56
    4 25 4 543.598
    5 25 4 1181.43
    6 25 4 3881.27
    -7 26 4 136.247
    -6 26 4 3805.97
    -5 26 4 14.3598
    -4 26 4 9034.44
    -3 26 4 560.982
    -2 26 4 4852.73
    -1 26 4 165.63
    0 26 4 1876.37
    1 26 4 189.05
    2 26 4 9849.05
    3 26 4 209.328
    4 26 4 7478.98
    5 26 4 198.503
    6 26 4 728.495
    -7 27 4 237.205
    -6 27 4 930.174
    -5 27 4 2668.24
    -4 27 4 918.538
    -3 27 4 1624.21
    -2 27 4 3354.38
    -1 27 4 356.789
    0 27 4 11792
    1 27 4 1109.4
    2 27 4 1655.31
    3 27 4 2599.8
    4 27 4 2804.1
    5 27 4 655.337
    -6 28 4 159.378
    -5 28 4 252.439
    -4 28 4 2490.57
    -3 28 4 2445.64
    -2 28 4 502.346
    -1 28 4 10451.4
    0 28 4 1734.93
    1 28 4 4792.38
    2 28 4 783.728
    3 28 4 171.739
    4 28 4 1693.4
    5 28 4 2380.17
    -6 29 4 19.0397
    -5 29 4 5212.84
    -4 29 4 94.7796
    -3 29 4 4061.29
    -2 29 4 964.084
    -1 29 4 100.352
    0 29 4 191.009
    1 29 4 4673.34
    2 29 4 92.4903
    3 29 4 8868.88
    4 29 4 388.837
    -5 30 4 69.9957
    -4 30 4 3305.61
    -3 30 4 3089.64
    -2 30 4 22.5228
    -1 30 4 3259
    0 30 4 962.878
    1 30 4 1481.28
    2 30 4 4718.06
    3 30 4 33.2094
    -4 31 4 3993.78
    -3 31 4 317.331
    -2 31 4 5765.74
    -1 31 4 38.4914
    0 31 4 6065.38
    1 31 4 507.635
    2 31 4 396.631
    3 31 4 64.3875
    -3 32 4 1212.97
    -2 32 4 214.687
    -1 32 4 1136.97
    0 32 4 4306.55
    1 32 4 104.41
    2 32 4 3945.9
    -2 33 4 1977.61
    -1 33 4 868.321
    0 33 4 2114.1
    -11 0 5 3847.37
    -9 0 5 4283.77
    -7 0 5 9796.18
    -5 0 5 49781.7
    -3 0 5 34008.4
    -1 0 5 12213.7
    1 0 5 30923.1
    3 0 5 29517
    5 0 5 4598.75
    7 0 5 570.003
    9 0 5 2017.71
    -11 1 5 2404.04
    -10 1 5 768.669
    -9 1 5 8832.61
    -8 1 5 69.8341
    -7 1 5 14376.7
    -6 1 5 7823.88
    -5 1 5 5892.36
    -4 1 5 22808.6
    -3 1 5 26729.8
    -2 1 5 6124.21
    -1 1 5 34316.5
    0 1 5 2918.79
    1 1 5 10574.4
    2 1 5 16834.1
    3 1 5 2156.72
    4 1 5 4641.39
    5 1 5 5245.83
    6 1 5 1456.01
    7 1 5 5432.66
    8 1 5 814.77
    9 1 5 572.336
    -11 2 5 855.47
    -10 2 5 5335.83
    -9 2 5 213.01
    -8 2 5 16761.6
    -7 2 5 766.36
    -6 2 5 9040.26
    -5 2 5 5068.07
    -4 2 5 4273.19
    -3 2 5 10265.9
    -2 2 5 47588
    -1 2 5 77.1867
    0 2 5 31762.7
    1 2 5 394.547
    2 2 5 7748.72
    3 2 5 1290.93
    4 2 5 3692.35
    5 2 5 123.086
    6 2 5 8226.51
    7 2 5 68.4885
    8 2 5 3876.27
    -11 3 5 481.446
    -10 3 5 2420.95
    -9 3 5 388.431
    -8 3 5 112.642
    -7 3 5 48.8975
    -6 3 5 22897
    -5 3 5 41.9979
    -4 3 5 39338.7
    -3 3 5 3761.28
    -2 3 5 6490.73
    -1 3 5 2885.56
    0 3 5 866.025
    1 3 5 317.076
    2 3 5 25997.2
    3 3 5 670.816
    4 3 5 15269.3
    5 3 5 2999.64
    6 3 5 3099.37
    7 3 5 2443.39
    8 3 5 538.341
    9 3 5 119.37
    -11 4 5 1158.65
    -10 4 5 2455.19
    -9 4 5 337.884
    -8 4 5 5770.86
    -7 4 5 8711.67
    -6 4 5 4107.41
    -5 4 5 15567.5
    -4 4 5 409.767
    -3 4 5 3699.19
    -2 4 5 14523.9
    -1 4 5 2805.2
    0 4 5 8069.81
    1 4 5 20639.3
    2 4 5 3318.52
    3 4 5 23553.7
    4 4 5 181.424
    5 4 5 3830.74
    6 4 5 2582.26
    7 4 5 560.889
    8 4 5 1377.41
    9 4 5 1861.18
    -11 5 5 3106.05
    -10 5 5 232.909
    -9 5 5 8161.67
    -8 5 5 5.75395
    -7 5 5 3404.02
    -6 5 5 740.603
    -5 5 5 1338.04
    -4 5 5 193.735
    -3 5 5 27156.1
    -2 5 5 1763.96
    -1 5 5 28134.1
    0 5 5 381.434
    1 5 5 9399.31
    2 5 5 66.5489
    3 5 5 3103
    4 5 5 567.629
    5 5 5 9506.06
    6 5 5 16.841
    7 5 5 9523.56
    8 5 5 355.417
    9 5 5 1775.95
    -11 6 5 1625.3
    -10 6 5 1950.2
    -9 6 5 12.4205
    -8 6 5 1640.89
    -7 6 5 4623
    -6 6 5 156.023
    -5 6 5 15247
    -4 6 5 1838.77
    -3 6 5 6909.13
    -2 6 5 2916.96
    -1 6 5 1128.88
    0 6 5 4360.78
    1 6 5 14789.8
    2 6 5 5221.1
    3 6 5 17892.1
    4 6 5 523.809
    5 6 5 7441.47
    6 6 5 3231.19
    7 6 5 642.589
    8 6 5 1949.31
    9 6 5 1479.84
    -11 7 5 114.77
    -10 7 5 461.436
    -9 7 5 1450.75
    -8 7 5 1676.03
    -7 7 5 1194.77
    -6 7 5 8503.59
    -5 7 5 17.194
    -4 7 5 10042.7
    -3 7 5 595.386
    -2 7 5 4020.28
    -1 7 5 9366.04
    0 7 5 1083.83
    1 7 5 3551.81
    2 7 5 16585.4
    3 7 5 359.492
    4 7 5 15174.5
    5 7 5 753.198
    6 7 5 4192.97
    7 7 5 1383.84
    8 7 5 677.781
    9 7 5 1051.6
    -11 8 5 44.2722
    -10 8 5 5473.93
    -9 8 5 355.86
    -8 8 5 4895.26
    -7 8 5 1216.88
    -6 8 5 1511.96
    -5 8 5 229.273
    -4 8 5 1476.26
    -3 8 5 225.984
    -2 8 5 27309.1
    -1 8 5 6083.63
    0 8 5 21980.1
    1 8 5 49.0707
    2 8 5 7094.03
    3 8 5 1254.48
    4 8 5 768.417
    5 8 5 82.2284
    6 8 5 11048.9
    7 8 5 205.518
    8 8 5 4726.44
    9 8 5 98.8681
    -11 9 5 2155.21
    -10 9 5 548.751
    -9 9 5 3323.42
    -8 9 5 509.678
    -7 9 5 1651.57
    -6 9 5 7851.85
    -5 9 5 1320.51
    -4 9 5 3101.6
    -3 9 5 4315.85
    -2 9 5 2311.74
    -1 9 5 9899.42
    0 9 5 528.189
    1 9 5 7495.34
    2 9 5 16949.1
    3 9 5 2697.93
    4 9 5 8103.52
    5 9 5 1569.04
    6 9 5 1284.39
    7 9 5 4724.97
    8 9 5 98.8241
    9 9 5 425.578
    -10 10 5 181.358
    -9 10 5 77.1963
    -8 10 5 17.5598
    -7 10 5 5759.53
    -6 10 5 29.2613
    -5 10 5 12208
    -4 10 5 326.577
    -3 10 5 11011.6
    -2 10 5 1604.84
    -1 10 5 5218.84
    0 10 5 781.478
    1 10 5 7060.95
    2 10 5 575.743
    3 10 5 15240
    4 10 5 43.726
    5 10 5 5359.56
    6 10 5 1671.88
    7 10 5 704.495
    8 10 5 730.145
    -10 11 5 223.511
    -9 11 5 6413.07
    -8 11 5 79.64
    -7 11 5 5642.63
    -6 11 5 2405.67
    -5 11 5 93.46
    -4 11 5 4366.3
    -3 11 5 4754.94
    -2 11 5 5061.74
    -1 11 5 20656
    0 11 5 123.516
    1 11 5 17334.2
    2 11 5 2409.59
    3 11 5 703.703
    4 11 5 246.202
    5 11 5 4188.58
    6 11 5 324.421
    7 11 5 3801.53
    8 11 5 33.6953
    -10 12 5 3641.51
    -9 12 5 199.036
    -8 12 5 4212.47
    -7 12 5 1077.68
    -6 12 5 5555.02
    -5 12 5 3924.23
    -4 12 5 403.691
    -3 12 5 6490.16
    -2 12 5 17267.6
    -1 12 5 234.958
    0 12 5 9872.16
    1 12 5 164.351
    2 12 5 4195.47
    3 12 5 4256.15
    4 12 5 53.1587
    5 12 5 6688.37
    6 12 5 3532.78
    7 12 5 17.6807
    8 12 5 1097.97
    -10 13 5 2005.13
    -9 13 5 105.547
    -8 13 5 838.851
    -7 13 5 90.5245
    -6 13 5 14451.4
    -5 13 5 1829.62
    -4 13 5 14192.4
    -3 13 5 1092.18
    -2 13 5 12433.6
    -1 13 5 54.5703
    0 13 5 48.6864
    1 13 5 1269.87
    2 13 5 14953.7
    3 13 5 35.3884
    4 13 5 6237.75
    5 13 5 4.3397
    6 13 5 2384.8
    7 13 5 494.234
    8 13 5 5.90726
    -10 14 5 4099.05
    -9 14 5 324.512
    -8 14 5 5885.36
    -7 14 5 991.942
    -6 14 5 4966.88
    -5 14 5 5300.94
    -4 14 5 72.0364
    -3 14 5 3267.46
    -2 14 5 15958.6
    -1 14 5 652.297
    0 14 5 9856.66
    1 14 5 5396.43
    2 14 5 6679.71
    3 14 5 2441.64
    4 14 5 25.3954
    5 14 5 200.431
    6 14 5 5809.32
    7 14 5 104.14
    8 14 5 1952.86
    -10 15 5 331.086
    -9 15 5 5525.58
    -8 15 5 216.022
    -7 15 5 7359.89
    -6 15 5 4062.6
    -5 15 5 674.984
    -4 15 5 4596.07
    -3 15 5 3707.78
    -2 15 5 4018.52
    -1 15 5 23368.1
    0 15 5 70.1415
    1 15 5 9083.18
    2 15 5 1869.49
    3 15 5 325.288
    4 15 5 3988.71
    5 15 5 3086.19
    6 15 5 641.214
    7 15 5 2162.33
    8 15 5 17.6209
    -10 16 5 29.8501
    -9 16 5 167.139
    -8 16 5 285.444
    -7 16 5 3558.36
    -6 16 5 1.39842
    -5 16 5 20335
    -4 16 5 4.19395
    -3 16 5 16179
    -2 16 5 2309.04
    -1 16 5 549.474
    0 16 5 405.685
    1 16 5 7894.28
    2 16 5 73.6486
    3 16 5 12171.6
    4 16 5 38.696
    5 16 5 7687.83
    6 16 5 158.891
    7 16 5 28.9912
    8 16 5 38.835
    -9 17 5 4873.66
    -8 17 5 45.3552
    -7 17 5 8709.86
    -6 17 5 6761.54
    -5 17 5 14.2355
    -4 17 5 2581.59
    -3 17 5 5362.32
    -2 17 5 1049.24
    -1 17 5 13415
    0 17 5 1111.39
    1 17 5 13282
    2 17 5 14318.7
    3 17 5 81.1146
    4 17 5 1360.84
    5 17 5 2175.78
    6 17 5 558.144
    7 17 5 2140.01
    -9 18 5 69.6512
    -8 18 5 4480.99
    -7 18 5 241.769
    -6 18 5 5164.99
    -5 18 5 3888
    -4 18 5 1945.35
    -3 18 5 4451.86
    -2 18 5 28480.9
    -1 18 5 24.6012
    0 18 5 19081.5
    1 18 5 535.742
    2 18 5 2934.77
    3 18 5 1934.5
    4 18 5 700.37
    5 18 5 493.612
    6 18 5 8586.92
    7 18 5 6.40406
    -9 19 5 407.343
    -8 19 5 320.083
    -7 19 5 335.132
    -6 19 5 9871.9
    -5 19 5 81.5319
    -4 19 5 18490.7
    -3 19 5 831.892
    -2 19 5 4661
    -1 19 5 936.286
    0 19 5 4573.06
    1 19 5 837.287
    2 19 5 19367.6
    3 19 5 145.732
    4 19 5 11073
    5 19 5 972.113
    6 19 5 530.903
    7 19 5 654.135
    -9 20 5 9.09024
    -8 20 5 3857.01
    -7 20 5 2506.56
    -6 20 5 883.401
    -5 20 5 9081.3
    -4 20 5 1696.95
    -3 20 5 5474.24
    -2 20 5 9928.92
    -1 20 5 265.185
    0 20 5 11307.8
    1 20 5 3901.86
    2 20 5 472.422
    3 20 5 10207.4
    4 20 5 1521.97
    5 20 5 3783.03
    6 20 5 1215.7
    7 20 5 14.4746
    -8 21 5 13.4205
    -7 21 5 5385.27
    -6 21 5 242.098
    -5 21 5 61.5471
    -4 21 5 2330.01
    -3 21 5 9161.99
    -2 21 5 28.4711
    -1 21 5 25360.2
    0 21 5 2185.81
    1 21 5 11196.1
    3 21 5 88.4294
    4 21 5 160.921
    5 21 5 4695.7
    6 21 5 120.659
    -8 22 5 705.358
    -7 22 5 1945.53
    -6 22 5 1253.81
    -5 22 5 9501.44
    -4 22 5 47.458
    -3 22 5 9225.48
    -2 22 5 5980.4
    -1 22 5 143.209
    0 22 5 796.669
    1 22 5 9367.62
    2 22 5 3301.07
    3 22 5 12800.9
    4 22 5 154.677
    5 22 5 2882.7
    6 22 5 3576.16
    -8 23 5 334.437
    -7 23 5 890.354
    -6 23 5 7726.06
    -5 23 5 144.208
    -4 23 5 9033.99
    -3 23 5 1808.87
    -2 23 5 4760.97
    -1 23 5 2867.45
    0 23 5 1048.81
    1 23 5 1163.42
    2 23 5 10403.4
    3 23 5 549.481
    4 23 5 8178.06
    5 23 5 566.825
    6 23 5 1277.48
    -7 24 5 61.0215
    -6 24 5 1357.93
    -5 24 5 898.73
    -4 24 5 862.956
    -3 24 5 647.372
    -2 24 5 8488.72
    -1 24 5 564.475
    0 24 5 16643.4
    1 24 5 63.4377
    2 24 5 2279.21
    3 24 5 172.21
    4 24 5 1063.46
    5 24 5 851.979
    6 24 5 3130.62
    -7 25 5 2300.64
    -6 25 5 893.416
    -5 25 5 208.357
    -4 25 5 7270.55
    -3 25 5 1926.42
    -2 25 5 1480.29
    -1 25 5 6668.36
    0 25 5 713.917
    1 25 5 5529.75
    2 25 5 2506.14
    3 25 5 1120.78
    4 25 5 5321.49
    5 25 5 1232.02
    -7 26 5 2375.4
    -6 26 5 148.695
    -5 26 5 8165.06
    -4 26 5 12.3427
    -3 26 5 7246.8
    -2 26 5 426.777
    -1 26 5 1757.95
    0 26 5 347.041
    1 26 5 2882
    2 26 5 19.8787
    3 26 5 8546.77
    4 26 5 258.469
    5 26 5 3750.07
    -6 27 5 2031.87
    -5 27 5 129.345
    -4 27 5 1937.91
    -3 27 5 1514.33
    -2 27 5 1551.06
    -1 27 5 7400.73
    0 27 5 116.776
    1 27 5 5497.02
    2 27 5 3391.65
    3 27 5 742.304
    4 27 5 1045.69
    -6 28 5 1234.36
    -5 28 5 635.466
    -4 28 5 426.257
    -3 28 5 1420.61
    -2 28 5 5505.09
    -1 28 5 521.758
    0 28 5 9659.57
    1 28 5 153.144
    2 28 5 3547.14
    3 28 5 1004.39
    4 28 5 125.904
    -5 29 5 23.062
    -4 29 5 8517.97
    -3 29 5 671.9
    -2 29 5 2056.2
    -1 29 5 1128.07
    0 29 5 485.815
    1 29 5 1.37183
    2 29 5 2354.02
    3 29 5 189.512
    -4 30 5 468.105
    -3 30 5 2217.17
    -2 30 5 695.101
    -1 30 5 46.5826
    0 30 5 6313.02
    1 30 5 2877.35
    2 30 5 1162.26
    -3 31 5 3374.24
    -2 31 5 37.6832
    -1 31 5 6610.17
    0 31 5 309.848
    1 31 5 2400.52
    -2 32 5 1324.99
    -1 32 5 124.921
    0 32 5 352.242
    -10 0 6 1718.84
    -8 0 6 21.3592
    -6 0 6 11969.2
    -4 0 6 35620.6
    -2 0 6 29159.9
    0 0 6 186.351
    2 0 6 15802.8
    4 0 6 16707.1
    6 0 6 4364.22
    8 0 6 489.981
    -11 1 6 1093.46
    -10 1 6 2792.89
    -9 1 6 592.945
    -8 1 6 8496.57
    -7 1 6 2394.59
    -6 1 6 10612.1
    -5 1 6 6205.17
    -4 1 6 3.05612
    -3 1 6 8251.36
    -2 1 6 18720.4
    -1 1 6 2888.08
    0 1 6 35763.2
    1 1 6 7192
    2 1 6 12092.2
    3 1 6 8481.87
    4 1 6 1215.93
    5 1 6 1828.07
    6 1 6 3378.34
    7 1 6 201.177
    8 1 6 2496.5
    -11 2 6 2364.54
    -10 2 6 502.465
    -9 2 6 4365.02
    -8 2 6 72.3185
    -7 2 6 11410.7
    -6 2 6 1804.16
    -5 2 6 7110.73
    -4 2 6 6880.88
    -3 2 6 18189.1
    -2 2 6 17590.7
    -1 2 6 24459.6
    0 2 6 225.888
    1 2 6 17077.7
    2 2 6 2077.03
    3 2 6 3434.71
    4 2 6 2968.08
    5 2 6 6379.85
    6 2 6 565.078
    7 2 6 5731.07
    8 2 6 72.6011
    -11 3 6 3636.27
    -10 3 6 216.787
    -9 3 6 1668.88
    -8 3 6 947.068
    -7 3 6 5347.75
    -6 3 6 77.5883
    -5 3 6 12700.1
    -4 3 6 2750.43
    -3 3 6 28513.3
    -2 3 6 584.549
    -1 3 6 11599.7
    0 3 6 193.35
    1 3 6 12593
    2 3 6 260.662
    3 3 6 10628.8
    4 3 6 603.022
    5 3 6 9878.23
    7 3 6 1041.26
    8 3 6 360.662
    -10 4 6 1421.44
    -9 4 6 3234.04
    -8 4 6 193.902
    -7 4 6 5564.39
    -6 4 6 4993.31
    -5 4 6 4091.82
    -4 4 6 9338.16
    -3 4 6 615.277
    -2 4 6 2235.84
    -1 4 6 15307.8
    0 4 6 3590.12
    1 4 6 14452.6
    2 4 6 4729.31
    3 4 6 1973.49
    4 4 6 7532.51
    5 4 6 672.589
    6 4 6 2484.82
    7 4 6 1948.97
    8 4 6 379.738
    -11 5 6 104.599
    -10 5 6 2885.91
    -9 5 6 66.1092
    -8 5 6 9617.91
    -7 5 6 621.538
    -6 5 6 6732.67
    -5 5 6 491.078
    -4 5 6 507.941
    -3 5 6 6436.65
    -2 5 6 12589.3
    -1 5 6 1475.52
    0 5 6 22600
    1 5 6 347.314
    2 5 6 7444.31
    3 5 6 2563.98
    4 5 6 168.868
    5 5 6 290.103
    6 5 6 4362.99
    7 5 6 46.323
    8 5 6 3275.45
    -10 6 6 2936.52
    -9 6 6 904.68
    -8 6 6 5.71021
    -7 6 6 1784.97
    -6 6 6 5231.83
    -5 6 6 39.3498
    -4 6 6 9817.96
    -3 6 6 9134.74
    -2 6 6 11930.6
    -1 6 6 582.398
    0 6 6 92.4707
    1 6 6 158.939
    2 6 6 8725.37
    3 6 6 1337.02
    4 6 6 8891.6
    5 6 6 842.689
    6 6 6 3501.59
    7 6 6 1489.13
    8 6 6 33.1424
    -10 7 6 447.897
    -9 7 6 1816.81
    -8 7 6 894.797
    -7 7 6 5354.3
    -6 7 6 3366.25
    -5 7 6 8401.51
    -4 7 6 302.448
    -3 7 6 5556.98
    -2 7 6 1020.92
    -1 7 6 2578.26
    0 7 6 4814.42
    1 7 6 5366.74
    2 7 6 4028.96
    3 7 6 6644.04
    4 7 6 34.8186
    5 7 6 4677.81
    6 7 6 1147.65
    7 7 6 1553.05
    8 7 6 744.346
    -10 8 6 26.189
    -9 8 6 5602.43
    -8 8 6 76.6732
    -7 8 6 8350.04
    -6 8 6 881.96
    -5 8 6 3441.73
    -4 8 6 326.666
    -3 8 6 6360.51
    -2 8 6 65.2967
    -1 8 6 11154.3
    0 8 6 655.182
    1 8 6 19216.1
    2 8 6 800.766
    3 8 6 2337.03
    4 8 6 184.327
    5 8 6 1754.16
    6 8 6 341.136
    7 8 6 3809.17
    8 8 6 65.4502
    -10 9 6 2124.43
    -9 9 6 481.044
    -8 9 6 4656.76
    -7 9 6 308.626
    -6 9 6 4176.68
    -5 9 6 6069.96
    -4 9 6 1454.62
    -3 9 6 11750
    -2 9 6 3565.79
    -1 9 6 1293.25
    0 9 6 6617.13
    1 9 6 836.83
    2 9 6 4916.17
    3 9 6 5189.3
    4 9 6 42.1483
    5 9 6 6950.36
    6 9 6 692.489
    7 9 6 481.695
    8 9 6 1521.08
    -10 10 6 4197.7
    -9 10 6 635.687
    -8 10 6 41.9057
    -7 10 6 217.015
    -6 10 6 10850.8
    -5 10 6 228.551
    -4 10 6 13520.9
    -3 10 6 1350.15
    -2 10 6 21692.8
    -1 10 6 708.093
    0 10 6 94.6328
    1 10 6 814.042
    2 10 6 5284.12
    3 10 6 7.81406
    4 10 6 9250.47
    5 10 6 17.398
    6 10 6 5135.5
    7 10 6 258.237
    8 10 6 55.2043
    -10 11 6 2931.84
    -9 11 6 326.678
    -8 11 6 6763.06
    -7 11 6 794.118
    -6 11 6 8584.58
    -5 11 6 1509.53
    -4 11 6 639.267
    -3 11 6 4444.18
    -2 11 6 13719.9
    -1 11 6 5022.39
    0 11 6 11757.4
    1 11 6 1818.19
    2 11 6 14546.5
    3 11 6 1295.03
    4 11 6 637.397
    5 11 6 626.707
    6 11 6 3766.23
    7 11 6 495.24
    8 11 6 3176.62
    -10 12 6 1960.39
    -9 12 6 3182.65
    -8 12 6 22.2453
    -7 12 6 7961.15
    -6 12 6 4711.59
    -5 12 6 4783.93
    -4 12 6 4643.69
    -3 12 6 1094.9
    -2 12 6 6215.56
    -1 12 6 10494.8
    0 12 6 263.277
    1 12 6 19688.6
    2 12 6 2086.94
    3 12 6 4569.78
    4 12 6 2587
    5 12 6 589.718
    6 12 6 2261.07
    7 12 6 1588.85
    8 12 6 54.066
    -10 13 6 143.014
    -9 13 6 1449.84
    -8 13 6 193.303
    -7 13 6 1657.5
    -6 13 6 177.266
    -5 13 6 15046.2
    -4 13 6 911.482
    -3 13 6 28197.8
    -2 13 6 17.6869
    -1 13 6 7126.5
    0 13 6 646.166
    1 13 6 928.184
    2 13 6 16.3591
    3 13 6 9240.75
    4 13 6 123.327
    5 13 6 11733.7
    6 13 6 4.006
    7 13 6 1047.64
    -10 14 6 1104.58
    -9 14 6 6370.68
    -8 14 6 120.715
    -7 14 6 10655.6
    -6 14 6 415.701
    -5 14 6 1385.21
    -4 14 6 3001
    -3 14 6 1212.38
    -2 14 6 15562.7
    -1 14 6 14463.4
    0 14 6 98.8794
    1 14 6 18193.1
    2 14 6 4085.46
    3 14 6 2309.28
    4 14 6 2909.34
    5 14 6 152.137
    6 14 6 1702.51
    7 14 6 2027.61
    -9 15 6 28.3602
    -8 15 6 3676.38
    -7 15 6 219.04
    -6 15 6 11303.5
    -5 15 6 8524.89
    -4 15 6 658.602
    -3 15 6 5760.68
    -2 15 6 8625.19
    -1 15 6 155.984
    0 15 6 14781.4
    1 15 6 2.33261
    2 15 6 14679.2
    3 15 6 2737.21
    4 15 6 26.9696
    5 15 6 1613.29
    6 15 6 3646.65
    7 15 6 63.4474
    -9 16 6 176.261
    -8 16 6 58.4134
    -7 16 6 111.786
    -6 16 6 7288.8
    -5 16 6 878.918
    -4 16 6 19818.5
    -3 16 6 54.1388
    -2 16 6 11849.6
    -1 16 6 58.245
    0 16 6 86.9287
    1 16 6 890.846
    2 16 6 11670.4
    3 16 6 57.5561
    4 16 6 7921.45
    5 16 6 506.758
    6 16 6 2859.67
    7 16 6 58.8153
    -9 17 6 758.903
    -8 17 6 4781.93
    -7 17 6 92.4779
    -6 17 6 4126.21
    -5 17 6 3339.49
    -4 17 6 114.12
    -3 17 6 9688.09
    -2 17 6 14452.9
    -1 17 6 1695.03
    0 17 6 10438.5
    1 17 6 1861.45
    2 17 6 3656.36
    3 17 6 4608.51
    4 17 6 1.50623
    5 17 6 3697.6
    6 17 6 2318.63
    7 17 6 47.9837
    -9 18 6 2931.49
    -8 18 6 107.969
    -7 18 6 6851.75
    -6 18 6 520.384
    -5 18 6 1709.38
    -4 18 6 4012.58
    -3 18 6 3158.95
    -2 18 6 244.861
    -1 18 6 12575.2
    0 18 6 195.202
    1 18 6 14802.5
    2 18 6 488.456
    3 18 6 279.201
    4 18 6 1600.99
    5 18 6 2017.69
    6 18 6 24.8523
    7 18 6 2989.81
    -9 19 6 534.078
    -8 19 6 116.224
    -7 19 6 542.835
    -6 19 6 1934.41
    -5 19 6 10401.8
    -4 19 6 41.9753
    -3 19 6 12193
    -2 19 6 2245.65
    -1 19 6 271.092
    0 19 6 257.818
    1 19 6 2976.86
    2 19 6 1979.25
    3 19 6 10969.6
    4 19 6 15.3258
    5 19 6 5041.21
    6 19 6 557.418
    -8 20 6 19.5582
    -7 20 6 1430.29
    -6 20 6 3943.41
    -5 20 6 268.316
    -4 20 6 4567.98
    -3 20 6 1333.48
    -2 20 6 6109.12
    -1 20 6 8468.7
    0 20 6 841.49
    1 20 6 3127.24
    2 20 6 6199.32
    3 20 6 63.1109
    4 20 6 3465.09
    5 20 6 1317.95
    6 20 6 1719.64
    -8 21 6 4017.07
    -7 21 6 83.8545
    -6 21 6 3866.92
    -5 21 6 1.38979
    -4 21 6 20.1494
    -3 21 6 106.633
    -2 21 6 8804.6
    -1 21 6 280.258
    0 21 6 11003.7
    1 21 6 83.5663
    2 21 6 3957.73
    3 21 6 816.678
    4 21 6 403.368
    5 21 6 130.161
    6 21 6 3940.01
    -8 22 6 49.1242
    -7 22 6 1708.18
    -6 22 6 1463.08
    -5 22 6 94.5251
    -4 22 6 6641.82
    -3 22 6 1057.88
    -2 22 6 2216.74
    -1 22 6 2020.21
    0 22 6 194.729
    1 22 6 2383.39
    2 22 6 5404.19
    3 22 6 655.413
    4 22 6 6469.56
    5 22 6 122.74
    -7 23 6 1495.76
    -6 23 6 46.8183
    -5 23 6 6820.12
    -4 23 6 93.8625
    -3 23 6 7562.74
    -2 23 6 430.666
    -1 23 6 492.135
    0 23 6 2841.62
    1 23 6 1646.23
    2 23 6 21.2151
    3 23 6 6627.73
    4 23 6 252.638
    5 23 6 3948.64
    -7 24 6 4425.7
    -6 24 6 1394.02
    -5 24 6 702.243
    -4 24 6 122.162
    -3 24 6 1961.94
    -2 24 6 838.842
    -1 24 6 9386.79
    0 24 6 9.95018
    1 24 6 7200.36
    2 24 6 393.544
    3 24 6 747.708
    4 24 6 53.3797
    5 24 6 512.796
    -7 25 6 207.468
    -6 25 6 1789.64
    -5 25 6 3064.38
    -4 25 6 500.95
    -3 25 6 2198.37
    -2 25 6 4566.59
    -1 25 6 695.54
    0 25 6 3507.75
    1 25 6 560.135
    2 25 6 3488.12
    3 25 6 3356.44
    4 25 6 3.28048
    -6 26 6 4329
    -5 26 6 18.1478
    -4 26 6 11158.5
    -3 26 6 176.089
    -2 26 6 3544.82
    -1 26 6 329.264
    0 26 6 154.612
    1 26 6 3.98927
    2 26 6 3129.81
    3 26 6 291.475
    4 26 6 5218.5
    -6 27 6 1335.38
    -5 27 6 1324.14
    -4 27 6 73.4311
    -3 27 6 1942.26
    -2 27 6 2441.85
    -1 27 6 199.191
    0 27 6 10068.1
    1 27 6 862.636
    2 27 6 2375.67
    3 27 6 1028.07
    -5 28 6 360.615
    -4 28 6 3468.1
    -3 28 6 2019.87
    -2 28 6 610.892
    -1 28 6 6141.38
    0 28 6 505.263
    1 28 6 3814.49
    2 28 6 16.6755
    3 28 6 634.643
    -4 29 6 228.161
    -3 29 6 5209.23
    -2 29 6 514.072
    -1 29 6 2128.36
    0 29 6 96.8261
    1 29 6 899.731
    2 29 6 0.00283
    -3 30 6 366.871
    -2 30 6 1298.06
    -1 30 6 3955.3
    0 30 6 244.567
    1 30 6 3578.8
    -9 0 7 716.47
    -7 0 7 4084.62
    -5 0 7 5348.92
    -3 0 7 18692.4
    -1 0 7 10874.7
    1 0 7 1248.55
    3 0 7 6049.9
    5 0 7 8988.4
    7 0 7 2813.27
    -10 1 7 584.872
    -9 1 7 2019.73
    -8 1 7 21.6785
    -7 1 7 6764.69
    -6 1 7 234.627
    -5 1 7 3816.82
    -4 1 7 6075.97
    -3 1 7 741.205
    -2 1 7 4000.47
    0 1 7 136.01
    1 1 7 14925
    2 1 7 57.3719
    3 1 7 7547.51
    4 1 7 5483.15
    5 1 7 510.444
    6 1 7 1537.48
    7 1 7 2329.4
    8 1 7 41.8512
    -10 2 7 1010.82
    -9 2 7 28.8974
    -8 2 7 7434.85
    -7 2 7 150.13
    -6 2 7 5418.45
    -5 2 7 1750
    -4 2 7 359.839
    -3 2 7 5834.93
    -2 2 7 2476
    -1 2 7 4825.51
    0 2 7 15355.9
    1 2 7 99.3516
    2 2 7 11880.7
    3 2 7 3499.85
    4 2 7 147.238
    5 2 7 3019.03
    6 2 7 675.808
    7 2 7 516.865
    8 2 7 2972.55
    -10 3 7 2846.56
    -9 3 7 28.7833
    -8 3 7 82.6284
    -7 3 7 585.726
    -6 3 7 3569.82
    -5 3 7 418.35
    -4 3 7 15724.1
    -3 3 7 1998.78
    -2 3 7 10362.7
    -1 3 7 26.7187
    0 3 7 916.693
    1 3 7 1240.75
    2 3 7 2636.13
    3 3 7 4.71186
    4 3 7 10662.8
    5 3 7 146.973
    6 3 7 4919.3
    7 3 7 75.6471
    8 3 7 102.928
    -10 4 7 642.17
    -9 4 7 2165.38
    -8 4 7 3954.16
    -7 4 7 730.272
    -6 4 7 7302
    -5 4 7 1287.92
    -4 4 7 229.939
    -3 4 7 6751.6
    -2 4 7 1032.58
    -1 4 7 1689.26
    0 4 7 13810.9
    1 4 7 1148.36
    2 4 7 11771.1
    3 4 7 1086.48
    4 4 7 462.881
    5 4 7 1787.95
    6 4 7 962.945
    7 4 7 919.547
    8 4 7 1560.82
    -10 5 7 254.494
    -9 5 7 1932.77
    -8 5 7 43.0684
    -7 5 7 13011.2
    -6 5 7 132.004
    -5 5 7 6747.29
    -4 5 7 613.055
    -3 5 7 1187.75
    -2 5 7 3578.06
    -1 5 7 7764.61
    0 5 7 2272.84
    1 5 7 15406.8
    2 5 7 783.77
    3 5 7 4076.11
    4 5 7 2077.91
    5 5 7 519.047
    6 5 7 472.843
    7 5 7 1756.35
    -10 6 7 109.999
    -9 6 7 3505.08
    -8 6 7 2123.8
    -7 6 7 236.393
    -6 6 7 2439.36
    -5 6 7 4927.87
    -4 6 7 135.501
    -3 6 7 17957.2
    -2 6 7 358.902
    -1 6 7 6784.29
    0 6 7 2730.94
    1 6 7 472.928
    2 6 7 118.37
    3 6 7 5971.69
    4 6 7 315.594
    5 6 7 5837.69
    6 6 7 38.8307
    7 6 7 1043.08
    -10 7 7 4164.57
    -9 7 7 2332.05
    -8 7 7 635.111
    -7 7 7 2722.33
    -6 7 7 1444.34
    -5 7 7 1300.55
    -4 7 7 17729
    -3 7 7 54.175
    -2 7 7 9989.25
    -1 7 7 2869.11
    0 7 7 345.606
    1 7 7 6470.73
    2 7 7 869.875
    3 7 7 1111.16
    4 7 7 5671.14
    5 7 7 5.70882
    6 7 7 2345.16
    7 7 7 630.318
    -10 8 7 836.073
    -9 8 7 43.0402
    -8 8 7 9141.32
    -7 8 7 636.477
    -6 8 7 14805.4
    -5 8 7 45.215
    -4 8 7 1241.06
    -3 8 7 246.955
    -2 8 7 4881.51
    -1 8 7 34.3037
    0 8 7 13847.7
    1 8 7 1205.34
    2 8 7 9958.8
    3 8 7 30.8284
    4 8 7 254.819
    5 8 7 214.342
    6 8 7 1465.45
    7 8 7 225.469
    -10 9 7 5960.97
    -9 9 7 1241.25
    -8 9 7 719.588
    -7 9 7 7824.46
    -6 9 7 3001.35
    -5 9 7 3708.41
    -4 9 7 7979.12
    -3 9 7 2468.99
    -2 9 7 12773
    -1 9 7 5443.04
    0 9 7 1072.8
    1 9 7 4595.2
    2 9 7 3968.02
    3 9 7 2630.08
    4 9 7 3829.51
    5 9 7 648.381
    6 9 7 2780.5
    7 9 7 250.807
    -10 10 7 3.78404
    -9 10 7 2945.46
    -8 10 7 791.192
    -7 10 7 477.274
    -6 10 7 2742.12
    -5 10 7 11774.2
    -4 10 7 15.7958
    -3 10 7 31820.2
    -2 10 7 306.138
    -1 10 7 5056.47
    0 10 7 145.492
    1 10 7 333.526
    2 10 7 309.096
    3 10 7 6759.54
    4 10 7 123.572
    5 10 7 8002.59
    6 10 7 315.539
    7 10 7 1353.47
    -10 11 7 274.784
    -9 11 7 4898.49
    -8 11 7 225.952
    -7 11 7 15635.3
    -6 11 7 204.019
    -5 11 7 4707.02
    -4 11 7 1840.7
    -3 11 7 37.5913
    -2 11 7 5204.32
    -1 11 7 11820.6
    0 11 7 13.8366
    1 11 7 23218.5
    2 11 7 209.835
    3 11 7 2743.89
    4 11 7 2212.29
    5 11 7 48.3548
    6 11 7 801.423
    7 11 7 1697.57
    -9 12 7 980.296
    -8 12 7 4880.43
    -7 12 7 210.878
    -6 12 7 8065.15
    -5 12 7 9195.74
    -4 12 7 90.6173
    -3 12 7 8575.68
    -2 12 7 2413.76
    -1 12 7 3566.2
    0 12 7 17891.7
    1 12 7 218.378
    2 12 7 14002.1
    3 12 7 2265.43
    4 12 7 455.412
    5 12 7 3450.53
    6 12 7 1075.17
    7 12 7 561.604
    -9 13 7 335.119
    -8 13 7 206.545
    -7 13 7 221.973
    -6 13 7 4295.88
    -5 13 7 21.093
    -4 13 7 19434.5
    -3 13 7 102.968
    -2 13 7 27552.7
    -1 13 7 653.325
    0 13 7 1500.58
    1 13 7 814.978
    2 13 7 5608.71
    3 13 7 355.657
    4 13 7 7970.77
    5 13 7 123.819
    6 13 7 6789.59
    7 13 7 2.45322
    -9 14 7 464.681
    -8 14 7 4441.05
    -7 14 7 12.2571
    -6 14 7 10348.1
    -5 14 7 406.96
    -4 14 7 746.623
    -3 14 7 7265.65
    -2 14 7 9761.34
    -1 14 7 6896.78
    0 14 7 13225.7
    1 14 7 35.8365
    2 14 7 11048.1
    3 14 7 2772.36
    4 14 7 907.013
    5 14 7 4263.58
    6 14 7 1048.48
    -9 15 7 2403.09
    -8 15 7 75.6115
    -7 15 7 7758.74
    -6 15 7 1461.78
    -5 15 7 3394.53
    -4 15 7 4193.57
    -3 15 7 75.2093
    -2 15 7 2654.51
    -1 15 7 7350.48
    0 15 7 37.3007
    1 15 7 22773.3
    2 15 7 1328.79
    3 15 7 4002.71
    4 15 7 634.823
    5 15 7 112.049
    6 15 7 328.177
    -9 16 7 1050.84
    -8 16 7 3.74724
    -7 16 7 45.4375
    -6 16 7 577.866
    -5 16 7 8389.78
    -4 16 7 531.163
    -3 16 7 22150.9
    -2 16 7 386.992
    -1 16 7 3629.89
    0 16 7 195.641
    1 16 7 95.3756
    2 16 7 1663.63
    3 16 7 6395.26
    4 16 7 10.605
    5 16 7 9245.13
    6 16 7 187.127
    -9 17 7 1886.8
    -8 17 7 187.192
    -7 17 7 2445.74
    -6 17 7 102.199
    -5 17 7 1455.2
    -4 17 7 3551.76
    -3 17 7 244.429
    -2 17 7 10726.4
    -1 17 7 6840.89
    0 17 7 680.851
    1 17 7 7295.42
    2 17 7 1922.49
    3 17 7 1045.13
    4 17 7 3203.36
    5 17 7 81.9741
    6 17 7 2461.91
    -8 18 7 2628.5
    -7 18 7 62.069
    -6 18 7 7540.53
    -5 18 7 525.759
    -4 18 7 857.468
    -3 18 7 25.8047
    -2 18 7 2484.38
    -1 18 7 431.469
    0 18 7 7348.18
    1 18 7 17.1838
    2 18 7 7206.67
    3 18 7 598.431
    4 18 7 409.878
    5 18 7 168.989
    6 18 7 1919.46
    -8 19 7 118.067
    -7 19 7 2164.14
    -6 19 7 930.442
    -5 19 7 331.623
    -4 19 7 5294.41
    -3 19 7 74.7412
    -2 19 7 6684.34
    -1 19 7 727.356
    0 19 7 704.242
    1 19 7 1581.91
    2 19 7 3085.76
    3 19 7 107.039
    4 19 7 3606.71
    5 19 7 81.1767
    -8 20 7 703.071
    -7 20 7 43.3608
    -6 20 7 337.816
    -5 20 7 3215.15
    -4 20 7 1007.33
    -3 20 7 7843.57
    -2 20 7 106.872
    -1 20 7 1499.12
    0 20 7 2865.03
    1 20 7 87.7613
    2 20 7 906.054
    3 20 7 1829.33
    4 20 7 58.2822
    5 20 7 3164.84
    -7 21 7 4239.64
    -6 21 7 158.138
    -5 21 7 2478.08
    -4 21 7 285.871
    -3 21 7 67.3869
    -2 21 7 233.664
    -1 21 7 3554.45
    0 21 7 399.522
    1 21 7 7216.42
    2 21 7 14.337
    3 21 7 1685.89
    4 21 7 245.586
    5 21 7 142.678
    -7 22 7 94.6574
    -6 22 7 3325.5
    -5 22 7 1685.08
    -4 22 7 410.018
    -3 22 7 2525.83
    -2 22 7 1557.81
    -1 22 7 2381.01
    0 22 7 1751.32
    2 22 7 1704.69
    3 22 7 2994.89
    4 22 7 77.5191
    -7 23 7 165.964
    -6 23 7 1516.21
    -5 23 7 844.189
    -4 23 7 6043.88
    -3 23 7 227.009
    -2 23 7 5136.99
    -1 23 7 561.75
    0 23 7 262.195
    1 23 7 268.928
    2 23 7 1343.46
    3 23 7 729.269
    4 23 7 2228.22
    -6 24 7 3094.51
    -5 24 7 556.731
    -4 24 7 403.353
    -3 24 7 1297.01
    -2 24 7 2028.6
    0 24 7 7310.24
    1 24 7 74.2443
    2 24 7 4634.51
    3 24 7 9.63767
    4 24 7 233.803
    -6 25 7 610.993
    -5 25 7 465.959
    -4 25 7 3984.76
    -3 25 7 858.583
    -2 25 7 1386.66
    -1 25 7 3238.61
    0 25 7 439.885
    1 25 7 3998.76
    2 25 7 466.722
    3 25 7 654.936
    -5 26 7 5416.19
    -4 26 7 359.128
    -3 26 7 6607.98
    -2 26 7 58.9426
    -1 26 7 2097.5
    0 26 7 872.863
    1 26 7 572.903
    2 26 7 106.493
    3 26 7 2804.61
    -5 27 7 2052.29
    -4 27 7 494.171
    -3 27 7 864.001
    -2 27 7 674.349
    -1 27 7 5413
    0 27 7 121.125
    1 27 7 4820.71
    2 27 7 664.397
    -4 28 7 40.5589
    -3 28 7 2205.69
    -2 28 7 1514.79
    -1 28 7 1598.69
    0 28 7 5201.25
    1 28 7 201.674
    -2 29 7 3250.18
    -1 29 7 217.132
    -10 0 8 2993.39
    -8 0 8 891.392
    -6 0 8 483.188
    -4 0 8 11749.9
    -2 0 8 7558.04
    0 0 8 1899.96
    2 0 8 34.0199
    4 0 8 6834
    6 0 8 6563.19
    -10 1 8 272.256
    -9 1 8 1087.52
    -8 1 8 4354.79
    -7 1 8 27.3165
    -6 1 8 3287.58
    -5 1 8 157.965
    -4 1 8 831.427
    -3 1 8 4558.97
    -2 1 8 132.933
    0 1 8 8828.82
    1 1 8 29.7382
    2 1 8 7597.43
    3 1 8 1.38525
    4 1 8 1838.92
    5 1 8 1798.11
    6 1 8 89.1376
    7 1 8 1420.99
    -10 2 8 403.149
    -9 2 8 947.301
    -8 2 8 18.8531
    -7 2 8 7139.2
    -6 2 8 174.63
    -5 2 8 5452.51
    -4 2 8 2100.13
    -3 2 8 298.757
    -2 2 8 1063.92
    -1 2 8 1097.27
    0 2 8 297.053
    1 2 8 8077.56
    2 2 8 38.2936
    3 2 8 6169.37
    4 2 8 1953.55
    5 2 8 286.269
    6 2 8 1096.19
    7 2 8 628.297
    -10 3 8 200.144
    -9 3 8 2515.64
    -8 3 8 321.2
    -7 3 8 90.1553
    -6 3 8 311.587
    -5 3 8 4310.16
    -4 3 8 1843.87
    -3 3 8 16875.7
    -2 3 8 317.078
    -1 3 8 8127.47
    0 3 8 272.346
    1 3 8 202.702
    2 3 8 72.6374
    3 3 8 2399.86
    4 3 8 25.5418
    5 3 8 6592.27
    6 3 8 292.603
    7 3 8 2338.51
    -10 4 8 1949.95
    -9 4 8 1386.84
    -8 4 8 1972.62
    -7 4 8 4774.75
    -6 4 8 488.328
    -5 4 8 2679.72
    -4 4 8 8956.63
    -3 4 8 48.1219
    -2 4 8 5892.82
    -1 4 8 3266.94
    0 4 8 1779.56
    1 4 8 7942.15
    2 4 8 199.04
    3 4 8 2736.97
    4 4 8 2269.33
    5 4 8 79.3828
    6 4 8 1690.14
    7 4 8 722.403
    -10 5 8 26.8305
    -9 5 8 42.4628
    -8 5 8 5541.89
    -7 5 8 348.349
    -6 5 8 10968.7
    -5 5 8 501.63
    -4 5 8 5458.33
    -3 5 8 271.081
    -2 5 8 126.308
    -1 5 8 160.33
    0 5 8 9941.98
    1 5 8 26.6194
    2 5 8 12029.9
    3 5 8 307.372
    4 5 8 506.994
    5 5 8 684.94
    6 5 8 82.8795
    7 5 8 69.172
    -10 6 8 4219.48
    -9 6 8 29.273
    -8 6 8 2161.47
    -7 6 8 2396.04
    -6 6 8 502.186
    -5 6 8 5640.69
    -4 6 8 12539.3
    -3 6 8 170.204
    -2 6 8 14958.5
    -1 6 8 166.887
    0 6 8 3449.37
    1 6 8 2909.43
    2 6 8 873.161
    3 6 8 1010.62
    4 6 8 4573.76
    5 6 8 72.2026
    6 6 8 2889.23
    7 6 8 41.7687
    -10 7 8 40.7459
    -9 7 8 3495.52
    -8 7 8 2384.79
    -7 7 8 507.985
    -6 7 8 4436.41
    -5 7 8 1440.09
    -4 7 8 463.185
    -3 7 8 18791.6
    -2 7 8 1092.48
    -1 7 8 7786.65
    0 7 8 2492.24
    1 7 8 10.9528
    2 7 8 2233.36
    3 7 8 2716.22
    4 7 8 482.358
    5 7 8 3262.12
    6 7 8 307.148
    -9 8 8 2033.41
    -8 8 8 67.725
    -7 8 8 13831.9
    -6 8 8 242.125
    -5 8 8 8202.41
    -4 8 8 644.374
    -3 8 8 1341.31
    -2 8 8 10.0866
    -1 8 8 7029.52
    0 8 8 73.3315
    1 8 8 16610.5
    2 8 8 18.7665
    3 8 8 4106.68
    4 8 8 402.875
    5 8 8 92.2642
    6 8 8 50.7938
    -9 9 8 3141.07
    -8 9 8 3624.59
    -7 9 8 502.602
    -6 9 8 3987.42
    -5 9 8 5364.24
    -4 9 8 846.872
    -3 9 8 12937.3
    -2 9 8 62.8999
    -1 9 8 4953.82
    0 9 8 11961.6
    1 9 8 85.2675
    2 9 8 3747.4
    3 9 8 2767.33
    4 9 8 175.384
    5 9 8 4045.25
    6 9 8 27.2781
    -9 10 8 605.524
    -8 10 8 970.348
    -7 10 8 1730.28
    -6 10 8 744.246
    -5 10 8 2558.4
    -4 10 8 13568.1
    -3 10 8 150.013
    -2 10 8 17247.2
    -1 10 8 1906.02
    0 10 8 1358.42
    1 10 8 966.434
    2 10 8 1279.7
    3 10 8 12.4724
    4 10 8 6580.59
    5 10 8 63.0308
    6 10 8 3506.4
    -9 11 8 59.6309
    -8 11 8 6002.52
    -7 11 8 451.305
    -6 11 8 14830.2
    -5 11 8 496.557
    -4 11 8 1674.98
    -3 11 8 863.497
    -2 11 8 3185.65
    -1 11 8 593.834
    0 11 8 11687.1
    1 11 8 44.4879
    2 11 8 12414.5
    3 11 8 366.976
    4 11 8 550.322
    5 11 8 1232.74
    6 11 8 730.271
    -9 12 8 1980.33
    -8 12 8 772.128
    -7 12 8 6738.91
    -6 12 8 412.489
    -5 12 8 1538.05
    -4 12 8 4578.46
    -3 12 8 338.704
    -2 12 8 9597.39
    -1 12 8 3944.67
    0 12 8 822.433
    1 12 8 7458.73
    2 12 8 1574.59
    3 12 8 2932.76
    4 12 8 1930.07
    5 12 8 52.0212
    6 12 8 891.737
    -9 13 8 1573.93
    -8 13 8 107.158
    -7 13 8 46.8612
    -6 13 8 970.649
    -5 13 8 8562.72
    -4 13 8 691.349
    -3 13 8 19983.3
    -2 13 8 447.823
    -1 13 8 5627.71
    0 13 8 492.487
    1 13 8 130.301
    2 13 8 45.6331
    3 13 8 5023.12
    4 13 8 19.5284
    5 13 8 7794.89
    6 13 8 26.0935
    -9 14 8 1704.86
    -8 14 8 34.452
    -7 14 8 5420.01
    -6 14 8 599.557
    -5 14 8 2890.74
    -4 14 8 2625.34
    -3 14 8 154.869
    -2 14 8 1702.79
    -1 14 8 8227.59
    0 14 8 890.681
    1 14 8 11650.4
    2 14 8 39.8289
    3 14 8 2142.16
    4 14 8 2084.73
    5 14 8 31.2735
    6 14 8 1471.49
    -8 15 8 5037.73
    -7 15 8 39.178
    -6 15 8 5924.92
    -5 15 8 984.276
    -4 15 8 548.354
    -3 15 8 1901.42
    -2 15 8 1243.18
    -1 15 8 2242.28
    0 15 8 7980.34
    1 15 8 18.5732
    2 15 8 9052.03
    3 15 8 850.64
    4 15 8 825.299
    5 15 8 978.994
    -8 16 8 345.929
    -7 16 8 1271.81
    -6 16 8 865.522
    -5 16 8 38.6568
    -4 16 8 4623.71
    -3 16 8 29.4179
    -2 16 8 13982.1
    -1 16 8 118.702
    0 16 8 2003.67
    1 16 8 609.954
    2 16 8 915.843
    3 16 8 50.5016
    4 16 8 3153.86
    5 16 8 105.897
    -8 17 8 1112.69
    -7 17 8 186.465
    -6 17 8 2162.87
    -5 17 8 1144.51
    -4 17 8 1329.29
    -3 17 8 4473.61
    -2 17 8 466.5
    -1 17 8 1990.9
    0 17 8 2045.95
    1 17 8 384.681
    2 17 8 4211.72
    3 17 8 631.864
    4 17 8 1119.3
    5 17 8 3259.58
    -8 18 8 14.8662
    -7 18 8 5342.63
    -6 18 8 16.6972
    -5 18 8 2882.41
    -4 18 8 137.846
    -3 18 8 1326.81
    -2 18 8 26.1809
    -1 18 8 2005.93
    0 18 8 607.203
    1 18 8 7647.72
    2 18 8 17.3282
    3 18 8 2832.59
    4 18 8 62.4958
    5 18 8 409.082
    -7 19 8 195.514
    -6 19 8 2231.59
    -5 19 8 1160.29
    -4 19 8 225.9
    -3 19 8 4959.37
    -2 19 8 162.604
    -1 19 8 3930.29
    0 19 8 778.205
    1 19 8 1374.77
    2 19 8 1225.28
    3 19 8 1044.72
    4 19 8 126.617
    -7 20 8 812.412
    -6 20 8 41.3415
    -5 20 8 1732.66
    -4 20 8 2953.83
    -3 20 8 351.091
    -2 20 8 6727.12
    -1 20 8 62.3766
    0 20 8 1486.34
    1 20 8 707.338
    2 20 8 32.3031
    3 20 8 2361.11
    4 20 8 1196.65
    -7 21 8 164.597
    -6 21 8 5387.51
    -4 21 8 2651.61
    -3 21 8 1075.92
    -2 21 8 74.9854
    -1 21 8 142.196
    0 21 8 3148.26
    1 21 8 85.3705
    2 21 8 5568.01
    3 21 8 73.6164
    4 21 8 1533.68
    -6 22 8 168.603
    -5 22 8 1292.45
    -4 22 8 1955.16
    -3 22 8 69.3028
    -2 22 8 3728.67
    -1 22 8 1928.42
    0 22 8 2705.19
    1 22 8 2378.57
    2 22 8 32.9686
    3 22 8 281.644
    -6 23 8 269.622
    -5 23 8 1874.71
    -4 23 8 739.913
    -3 23 8 7824.26
    -2 23 8 195.031
    -1 23 8 3630.4
    0 23 8 199.755
    1 23 8 285.19
    2 23 8 310.889
    3 23 8 858.705
    -5 24 8 3753.53
    -4 24 8 514.539
    -3 24 8 322.3
    -2 24 8 881.901
    -1 24 8 2124.28
    0 24 8 63.9998
    1 24 8 4045.83
    2 24 8 260.993
    -5 25 8 1618.58
    -4 25 8 526.331
    -3 25 8 2302.68
    -2 25 8 503.042
    -1 25 8 3645.4
    0 25 8 3060.91
    1 25 8 37.7113
    -4 26 8 5246.79
    -3 26 8 50.141
    -2 26 8 5905.55
    -1 26 8 147.628
    0 26 8 911.527
    1 26 8 160.776
    -2 27 8 923.092
    -1 27 8 168.612
    -9 0 9 4437.03
    -7 0 9 2104.24
    -5 0 9 1622.6
    -3 0 9 9087.22
    -1 0 9 8477.28
    1 0 9 568.61
    3 0 9 250.659
    5 0 9 3817.51
    -9 1 9 558.441
    -8 1 9 1938.87
    -7 1 9 4534.18
    -6 1 9 104.451
    -5 1 9 3707.56
    -4 1 9 2788.09
    -3 1 9 278.365
    -2 1 9 3795.13
    -1 1 9 380.559
    0 1 9 2821.48
    1 1 9 6357.95
    2 1 9 161.208
    3 1 9 2972.77
    4 1 9 1280.68
    5 1 9 791.667
    6 1 9 856.056
    -9 2 9 500.258
    -8 2 9 4386.63
    -7 2 9 80.3114
    -6 2 9 6162.78
    -5 2 9 422.085
    -4 2 9 6311.03
    -3 2 9 818.676
    -2 2 9 562.095
    -1 2 9 119.076
    0 2 9 8916.46
    1 2 9 42.1
    2 2 9 4924.51
    3 2 9 133.828
    4 2 9 2720.58
    5 2 9 314.32
    6 2 9 394.466
    -9 3 9 141.087
    -8 3 9 3578.5
    -7 3 9 711.616
    -6 3 9 118.49
    -5 3 9 2558.45
    -4 3 9 8157.51
    -3 3 9 1857.58
    -2 3 9 6436.26
    -1 3 9 185.92
    0 3 9 3878.17
    1 3 9 1181.08
    2 3 9 184.528
    3 3 9 588.537
    4 3 9 3626.3
    6 3 9 2807.54
    -9 4 9 2646.39
    -8 4 9 2183.65
    -7 4 9 1407.15
    -6 4 9 2983.05
    -5 4 9 15.943
    -4 4 9 1000.23
    -3 4 9 7849.34
    -2 4 9 66.9292
    -1 4 9 10946.1
    0 4 9 2365.9
    1 4 9 1504.72
    2 4 9 2630.76
    3 4 9 231.578
    4 4 9 759.766
    5 4 9 2064.56
    6 4 9 1.29536
    -9 5 9 861.969
    -8 5 9 130.665
    -7 5 9 7483.02
    -6 5 9 761.056
    -5 5 9 8395.39
    -4 5 9 40.6949
    -3 5 9 4117.59
    -2 5 9 109.329
    -1 5 9 1013.04
    0 5 9 207.248
    1 5 9 9234.71
    2 5 9 228.826
    3 5 9 6292.92
    4 5 9 91.1171
    5 5 9 726.784
    6 5 9 63.3246
    -9 6 9 2716.59
    -8 6 9 711.989
    -7 6 9 1112.92
    -6 6 9 1192.8
    -5 6 9 1564.97
    -4 6 9 5594.77
    -3 6 9 8192
    -2 6 9 1571.34
    -1 6 9 7618.96
    0 6 9 3926.81
    1 6 9 2037.35
    2 6 9 1803.95
    3 6 9 899.462
    4 6 9 814.734
    5 6 9 3501.9
    6 6 9 88.7997
    -9 7 9 414.761
    -8 7 9 3101.64
    -7 7 9 1858.98
    -6 7 9 297.103
    -5 7 9 1505.71
    -4 7 9 5457.76
    -3 7 9 668.607
    -2 7 9 11615.8
    -1 7 9 422.64
    0 7 9 7580.35
    1 7 9 2115.56
    2 7 9 200.837
    3 7 9 704.523
    4 7 9 4299.72
    5 7 9 57.3397
    -9 8 9 16.1085
    -8 8 9 2935.11
    -7 8 9 168.31
    -6 8 9 8868.72
    -5 8 9 62.233
    -4 8 9 5444.52
    -3 8 9 206.604
    -2 8 9 263.897
    -1 8 9 494.203
    0 8 9 6606.63
    1 8 9 12.1409
    2 8 9 8954.75
    3 8 9 20.6319
    4 8 9 2386.65
    5 8 9 84.9731
    -9 9 9 68.4721
    -8 9 9 1212.59
    -7 9 9 2266.66
    -6 9 9 67.241
    -5 9 9 2588.56
    -4 9 9 2659.49
    -3 9 9 359.571
    -2 9 9 9227.77
    -1 9 9 222.128
    0 9 9 3308.85
    1 9 9 5617.41
    2 9 9 61.2931
    3 9 9 2326.44
    4 9 9 1425.41
    5 9 9 170.485
    -9 10 9 2394.09
    -8 10 9 113.797
    -7 10 9 1080.95
    -6 10 9 2138.13
    -5 10 9 1970.87
    -4 10 9 1251.22
    -3 10 9 9015.5
    -2 10 9 50.4514
    -1 10 9 6343.47
    0 10 9 256.531
    1 10 9 1222.82
    2 10 9 1513.87
    3 10 9 1584.49
    4 10 9 61.1219
    5 10 9 3661.09
    -8 11 9 178.425
    -7 11 9 4375.4
    -6 11 9 20.9477
    -5 11 9 5507.08
    -4 11 9 1218.04
    -3 11 9 1733.81
    -2 11 9 13.8894
    -1 11 9 3742.74
    0 11 9 69.7996
    1 11 9 8119.99
    2 11 9 31.0673
    3 11 9 3013.83
    4 11 9 674.725
    5 11 9 353.249
    -8 12 9 2530.94
    -7 12 9 539.516
    -6 12 9 3270.15
    -5 12 9 670.655
    -4 12 9 615.183
    -3 12 9 4022.7
    -2 12 9 222.706
    -1 12 9 3150.6
    0 12 9 4191.81
    1 12 9 634.188
    2 12 9 2354.95
    3 12 9 727.207
    4 12 9 697.323
    5 12 9 1406.9
    -8 13 9 1099.11
    -7 13 9 79.8259
    -6 13 9 93.3831
    -5 13 9 718.005
    -4 13 9 5246.35
    -3 13 9 671.594
    -2 13 9 8433.96
    -1 13 9 66.0221
    0 13 9 1135.37
    1 13 9 603.689
    2 13 9 166.438
    3 13 9 290.751
    4 13 9 3059.05
    5 13 9 103.832
    -8 14 9 1252.59
    -7 14 9 47.7337
    -6 14 9 4702.7
    -5 14 9 1784.01
    -4 14 9 2279.72
    -3 14 9 1837.83
    -2 14 9 437.13
    -1 14 9 140.757
    0 14 9 2493.84
    1 14 9 1.27161
    2 14 9 5782.84
    3 14 9 95.5755
    4 14 9 952.173
    -8 15 9 179.773
    -7 15 9 5000.23
    -6 15 9 85.5837
    -5 15 9 2215.16
    -4 15 9 198.555
    -3 15 9 314.469
    -2 15 9 2467.96
    -1 15 9 1663.59
    0 15 9 1276.4
    1 15 9 4266.79
    2 15 9 171.193
    3 15 9 1152.38
    4 15 9 348.145
    -7 16 9 1010.78
    -6 16 9 237.413
    -5 16 9 2045.07
    -4 16 9 17.5762
    -3 16 9 6838.68
    -2 16 9 188.9
    -1 16 9 2969.8
    0 16 9 74.861
    1 16 9 1314.15
    2 16 9 29.3977
    3 16 9 944.925
    4 16 9 41.6779
    -7 17 9 1450.82
    -6 17 9 140.159
    -5 17 9 3145.92
    -4 17 9 1931.58
    -3 17 9 949.417
    -2 17 9 2766.54
    -1 17 9 722.529
    0 17 9 757.28
    1 17 9 1916.9
    2 17 9 26.6387
    3 17 9 2051.25
    4 17 9 505.334
    -7 18 9 63.8055
    -6 18 9 6265.69
    -5 18 9 132.716
    -4 18 9 3095.78
    -3 18 9 260.418
    -2 18 9 30.4263
    -1 18 9 385.611
    0 18 9 2561.94
    1 18 9 124.892
    2 18 9 4909.21
    3 18 9 1.58771
    -6 19 9 114.862
    -5 19 9 543.555
    -4 19 9 2564.14
    -3 19 9 917.342
    -2 19 9 7477.44
    -1 19 9 431.415
    0 19 9 3301.79
    1 19 9 1398.5
    2 19 9 204.734
    3 19 9 24.1314
    -6 20 9 2233.21
    -5 20 9 655.687
    -4 20 9 1764.65
    -3 20 9 4800.78
    -2 20 9 64.1767
    -1 20 9 3690.57
    0 20 9 263.957
    1 20 9 1445.58
    2 20 9 1321.11
    -5 21 9 6606.34
    -4 21 9 11.7246
    -3 21 9 2040.62
    -2 21 9 31.335
    -1 21 9 803.344
    0 21 9 55.1292
    1 21 9 3987.3
    2 21 9 161.365
    -5 22 9 1042.28
    -4 22 9 2039.45
    -3 22 9 4264.55
    -2 22 9 53.2697
    -1 22 9 4337.93
    0 22 9 1380.75
    1 22 9 926.904
    -4 23 9 2775.46
    -3 23 9 67.9263
    -2 23 9 7365.47
    -1 23 9 10.3818
    0 23 9 2886.23
    1 23 9 169.834
    -3 24 9 385.157
    -2 24 9 17.5195
    -1 24 9 81.3126
    0 24 9 2897.26
    -8 0 10 6651.08
    -6 0 10 963.289
    -4 0 10 4832.34
    -2 0 10 8070.7
    0 0 10 5961.52
    2 0 10 52.3769
    4 0 10 2125.97
    -8 1 10 1454.38
    -7 1 10 1113.6
    -6 1 10 4002.88
    -5 1 10 76.4656
    -4 1 10 5660.27
    -3 1 10 4164.45
    -2 1 10 51.8452
    -1 1 10 1731.72
    0 1 10 4143.99
    1 1 10 781.056
    2 1 10 1602.71
    3 1 10 145.34
    4 1 10 1441.4
    5 1 10 595.264
    -8 2 10 829.19
    -7 2 10 5440.14
    -6 2 10 46.7219
    -5 2 10 8213.23
    -4 2 10 516.442
    -3 2 10 3622.72
    -2 2 10 190.995
    -1 2 10 456.317
    0 2 10 151.268
    1 2 10 4514.88
    2 2 10 7.60519
    3 2 10 4380.52
    4 2 10 93.0264
    5 2 10 509.052
    -8 3 10 425.39
    -7 3 10 2398.11
    -6 3 10 430.374
    -5 3 10 229.313
    -4 3 10 1995.56
    -3 3 10 6661.18
    -2 3 10 254.954
    -1 3 10 6639.17
    0 3 10 1011.13
    1 3 10 1902.44
    2 3 10 803.07
    3 3 10 123.851
    4 3 10 594.312
    -8 4 10 3037.03
    -7 4 10 1923.12
    -6 4 10 83.9351
    -5 4 10 2644.84
    -4 4 10 2243.04
    -3 4 10 752.675
    -2 4 10 4720.29
    -1 4 10 156.968
    0 4 10 5676.14
    1 4 10 1071.87
    2 4 10 823.256
    3 4 10 1245.27
    4 4 10 1732.68
    -8 5 10 2447.51
    -7 5 10 128.919
    -6 5 10 4572.76
    -5 5 10 197.476
    -4 5 10 7075.61
    -3 5 10 71.0143
    -2 5 10 918.3
    -1 5 10 430.251
    0 5 10 2926.21
    1 5 10 59.4616
    2 5 10 4629.73
    3 5 10 37.1278
    4 5 10 3859.33
    -8 6 10 2378.67
    -7 6 10 1206.46
    -6 6 10 160.617
    -5 6 10 1201.69
    -4 6 10 1751.5
    -3 6 10 1169.36
    -2 6 10 4808.11
    -1 6 10 40.6805
    0 6 10 5239.13
    1 6 10 1403.85
    2 6 10 684.841
    3 6 10 2383.96
    4 6 10 484.561
    -8 7 10 42.8289
    -7 7 10 876.77
    -6 7 10 2006.38
    -5 7 10 55.6145
    -4 7 10 1167.79
    -3 7 10 4382.41
    -2 7 10 126.181
    -1 7 10 6193.23
    0 7 10 34.4924
    1 7 10 3921.82
    2 7 10 1453.21
    3 7 10 20.479
    4 7 10 771.899
    -8 8 10 20.4779
    -7 8 10 2401.79
    -6 8 10 56.3791
    -5 8 10 5281.09
    -4 8 10 99.4188
    -3 8 10 5131.8
    -2 8 10 49.4173
    -1 8 10 111.901
    0 8 10 298.002
    1 8 10 2915.63
    2 8 10 18.9897
    3 8 10 5906.86
    4 8 10 155.121
    -8 9 10 375.12
    -7 9 10 1161.93
    -6 9 10 842.207
    -5 9 10 406.494
    -4 9 10 2509.91
    -3 9 10 2294.96
    -2 9 10 333.611
    -1 9 10 4181.14
    0 9 10 1026.5
    1 9 10 3322.51
    2 9 10 1033.3
    3 9 10 42.2589
    4 9 10 1603.7
    -8 10 10 2135.27
    -7 10 10 132.468
    -6 10 10 517.641
    -5 10 10 580.468
    -4 10 10 1429.38
    -3 10 10 709.079
    -2 10 10 3496.82
    -1 10 10 137.151
    0 10 10 5413.28
    1 10 10 593.063
    2 10 10 448.633
    3 10 10 254.052
    4 10 10 1033.29
    -7 11 10 370.55
    -6 11 10 3095.25
    -5 11 10 53.6802
    -4 11 10 3767.02
    -3 11 10 369.686
    -2 11 10 971.357
    -1 11 10 78.7489
    0 11 10 731.631
    1 11 10 13.2034
    2 11 10 3856.98
    3 11 10 54.381
    4 11 10 2369.97
    -7 12 10 1076.54
    -6 12 10 14.7192
    -5 12 10 2409.55
    -4 12 10 111.387
    -3 12 10 1435.38
    -2 12 10 2693.15
    -1 12 10 242.414
    0 12 10 2191.2
    1 12 10 1155.03
    2 12 10 74.9911
    3 12 10 951.385
    -7 13 10 2666.12
    -6 13 10 40.7439
    -5 13 10 186.428
    -4 13 10 65.7728
    -3 13 10 2664.93
    -1 13 10 2779.61
    0 13 10 71.493
    1 13 10 1951.63
    2 13 10 602.165
    3 13 10 331.786
    -7 14 10 794.187
    -6 14 10 57.5763
    -5 14 10 2688.08
    -4 14 10 550.481
    -3 14 10 2937
    -2 14 10 648.323
    -1 14 10 172.16
    0 14 10 390.117
    1 14 10 2087.98
    2 14 10 88.5169
    3 14 10 1596.23
    -6 15 10 3689.8
    -5 15 10 10.0561
    -4 15 10 3188.05
    -3 15 10 273.406
    -2 15 10 187.392
    -1 15 10 1168.92
    0 15 10 924.265
    1 15 10 303.307
    2 15 10 1547.32
    3 15 10 69.4575
    -6 16 10 446.569
    -5 16 10 109.265
    -4 16 10 1305.43
    -3 16 10 288.456
    -2 16 10 5704.57
    0 16 10 3126.45
    1 16 10 16.0833
    2 16 10 119.888
    -6 17 10 3225.15
    -5 17 10 502.829
    -4 17 10 2536.8
    -3 17 10 2268.5
    -2 17 10 233.926
    -1 17 10 1820.42
    0 17 10 837.197
    1 17 10 1411.59
    2 17 10 2930.81
    -5 18 10 5985.14
    -4 18 10 56.4825
    -3 18 10 2384.52
    -2 18 10 573.147
    -1 18 10 363.45
    0 18 10 146.667
    1 18 10 2791.45
    -5 19 10 412.647
    -4 19 10 702.11
    -3 19 10 4855.88
    -2 19 10 173.415
    -1 19 10 5459.26
    0 19 10 99.2292
    1 19 10 1574.45
    -4 20 10 1210.39
    -3 20 10 669.174
    -2 20 10 4769.34
    -1 20 10 282.657
    0 20 10 3630.18
    -3 21 10 295.006
    -2 21 10 207.926
    -1 21 10 103.126
    -7 0 11 3459.58
    -5 0 11 169.134
    -3 0 11 2622.43
    -1 0 11 6755.45
    1 0 11 1666.39
    3 0 11 349.831
    -7 1 11 993.215
    -6 1 11 266.069
    -5 1 11 6057.53
    -4 1 11 270.636
    -3 1 11 3526.15
    -2 1 11 1692.26
    -1 1 11 1.89246
    0 1 11 2287.71
    1 1 11 1647.77
    2 1 11 25.0153
    3 1 11 1818.95
    -7 2 11 1107.67
    -6 2 11 2580.06
    -5 2 11 317.57
    -4 2 11 8675.72
    -3 2 11 405.601
    -2 2 11 409.654
    -1 2 11 516.385
    0 2 11 1427.55
    1 2 11 197.738
    2 2 11 2174.98
    3 2 11 5.48642
    -7 3 11 302.595
    -6 3 11 1169.29
    -5 3 11 259.07
    -4 3 11 905.45
    -3 3 11 49.4132
    -2 3 11 2418.64
    -1 3 11 8.76248
    0 3 11 6002.72
    1 3 11 444.113
    2 3 11 273.756
    3 3 11 490.937
    -7 4 11 460.535
    -6 4 11 1771.84
    -5 4 11 117.429
    -4 4 11 4048.47
    -3 4 11 1340.04
    -2 4 11 581.083
    -1 4 11 3248.63
    0 4 11 117.854
    1 4 11 1211.66
    2 4 11 1016.57
    3 4 11 37.0502
    -7 5 11 1960.53
    -6 5 11 835.7
    -5 5 11 4872.39
    -4 5 11 56.7003
    -3 5 11 2241.5
    -2 5 11 584.634
    -1 5 11 15.3466
    0 5 11 0.7674
    1 5 11 1210.75
    2 5 11 229.935
    3 5 11 3869.59
    -7 6 11 2259.51
    -6 6 11 431.141
    -5 6 11 30.8322
    -4 6 11 772.011
    -3 6 11 1250.49
    -2 6 11 77.9942
    -1 6 11 4620.54
    0 6 11 219.894
    1 6 11 2650.18
    2 6 11 225.544
    3 6 11 9.27548
    -7 7 11 8.52353
    -6 7 11 92.2132
    -5 7 11 1521.88
    -4 7 11 622.694
    -3 7 11 1789.17
    -2 7 11 1760.8
    -1 7 11 71.858
    0 7 11 4208.85
    1 7 11 185.545
    2 7 11 922.383
    3 7 11 794.947
    -7 8 11 137.411
    -6 8 11 2896.86
    -5 8 11 32.0712
    -4 8 11 4816.92
    -3 8 11 24.1433
    -2 8 11 919.127
    -1 8 11 40.7625
    0 8 11 106.363
    1 8 11 1.43183
    2 8 11 2501.09
    -6 9 11 651.416
    -5 9 11 1915.42
    -4 9 11 150.97
    -3 9 11 750.257
    -2 9 11 2799.5
    -1 9 11 85.6461
    0 9 11 3215.79
    1 9 11 144.354
    2 9 11 938.767
    -6 10 11 574.776
    -5 10 11 89.9772
    -4 10 11 164.377
    -3 10 11 824.269
    -2 10 11 356.807
    -1 10 11 3404.3
    0 10 11 56.0661
    1 10 11 2809.06
    2 10 11 212.825
    -6 11 11 295.076
    -5 11 11 3041.55
    -4 11 11 54.8444
    -3 11 11 4362.8
    -2 11 11 59.941
    -1 11 11 355.652
    0 11 11 740.939
    1 11 11 378.369
    2 11 11 12.3345
    -6 12 11 1364.74
    -5 12 11 14.9642
    -4 12 11 3944.94
    -3 12 11 116.687
    -2 12 11 1011.61
    -1 12 11 1194.76
    0 12 11 26.4104
    1 12 11 1376.25
    -5 13 11 30.9111
    -4 13 11 66.4921
    -3 13 11 71.5926
    -2 13 11 2732.34
    -1 13 11 39.7478
    0 13 11 4324.24
    1 13 11 79.4618
    -5 14 11 4.3523
    -4 14 11 2081.75
    -3 14 11 75.7355
    -2 14 11 1338.49
    -1 14 11 1651.5
    0 14 11 8.71117
    1 14 11 964.33
    -4 15 11 32.2519
    -3 15 11 4245.33
    -2 15 11 538.552
    -1 15 11 157.426
    0 15 11 288.171
    -4 16 11 528.762
    -3 16 11 1356.32
    -2 16 11 214.691
    -1 16 11 4171.38
    0 16 11 44.1185
    -3 17 11 1835
    -2 17 11 2001.57
    -4 0 12 144.904
    -2 0 12 1178.06
    0 0 12 4572.51
    -5 1 12 123.94
    -4 1 12 3906.83
    -3 1 12 24.0369
    -2 1 12 1652.56
    -1 1 12 712.795
    0 1 12 44.0302
    1 1 12 440.824
    -5 2 12 2215.56
    -4 2 12 259.231
    -3 2 12 2398.38
    -2 2 12 212.502
    -1 2 12 639.56
    0 2 12 1196.99
    1 2 12 397.35
    -5 3 12 708.47
    -4 3 12 77.0804
    -3 3 12 256.573
    -2 3 12 37.6273
    -1 3 12 2433.67
    0 3 12 97.1442
    1 3 12 2273.9
    -5 4 12 2257.1
    -4 4 12 66.7345
    -3 4 12 2032.68
    -2 4 12 546.616
    -1 4 12 499.452
    0 4 12 1829.44
    1 4 12 395.939
    -5 5 12 297.288
    -4 5 12 3550.52
    -3 5 12 91.3407
    -2 5 12 1036.06
    -1 5 12 313.357
    0 5 12 56.2835
    -5 6 12 576.15
    -4 6 12 39.7276
    -3 6 12 68.1023
    -2 6 12 1995.34
    -1 6 12 48.1061
    0 6 12 3269.73
    -5 7 12 9.65992
    -4 7 12 1363.81
    -3 7 12 651.674
    -2 7 12 646.47
    -1 7 12 2061.43
    0 7 12 5.09357
    -4 8 12 127.2
    -3 8 12 2528.63
    -2 8 12 117.013
    -1 8 12 191.656
    0 8 12 102.689
    -4 9 12 2117.13
    -3 9 12 476.647
    -2 9 12 437.566
    -1 9 12 2039.98
    -3 10 12 178.16
    -2 10 12 1968.48
    -1 10 12 33.0835
_refine_special_details
;
Refinement of <i>F</i>^2^ against ALL reflections. The weighted <i>R</i>-factor
<i>wR</i> and goodness of fit <i>S</i> are based on <i>F</i>^2^, conventional
<i>R</i>-factors <i>R</i> are based on <i>F</i>, with <i>F</i> set to zero for
negative <i>F</i>^2^. The threshold expression of <i>F</i>^2^ >
\s(<i>F</i>^2^) is used only for calculating <i>R</i>-factors(gt) <i>etc</i>.
and is not relevant to the choice of reflections for refinement.
<i>R</i>-factors based on <i>F</i>^2^ are statistically about twice as large
as those based on <i>F</i>, and <i>R</i>- factors based on ALL data will be
even larger.
;
_reflns_number_total     5294
_reflns_number_gt     4133
_reflns_threshold_expression     I>2sigma(I)
_refine_ls_structure_factor_coef     Fsqd
_refine_ls_matrix_type     full
_refine_ls_R_factor_all     0.0405
_refine_ls_R_factor_gt     0.0312
_refine_ls_wR_factor_gt     0.0787
_refine_ls_wR_factor_ref     0.0802
_refine_ls_goodness_of_fit_ref     0.928
_refine_ls_restrained_S_all     0.928
_refine_ls_number_reflns     5294
_refine_ls_number_parameters     218
_refine_ls_number_restraints     0
_refine_ls_hydrogen_treatment     constr
_refine_ls_weighting_scheme     calc
_refine_ls_weighting_details
         'calc w=1/[\s^2^(Fo^2^)+(0.0433P)^2^+0.0000P] where P=(Fo^2^+2Fc^2^)/3'
_atom_sites_solution_hydrogens     geom
_atom_sites_solution_primary     heavy
_atom_sites_solution_secondary     difmap
_refine_ls_shift/su_max     0.002
_refine_ls_shift/su_mean     0.000
_refine_diff_density_max     1.002
_refine_diff_density_min     -1.193
_refine_ls_extinction_method
;
SHELXL97 (Sheldrick, 2008)
;
_refine_ls_extinction_coef     0.00040(9)
_refine_ls_extinction_expression
                                    Fc^*^=kFc[1+0.001xFc^2^\l^3^/sin(2\q)]^-1/4^
loop_
    _atom_type_symbol
    _atom_type_description
    _atom_type_scat_dispersion_real
    _atom_type_scat_dispersion_imag
    _atom_type_scat_source
    C C 0.0033 0.0016 'International Tables Vol C Tables 4.2.6.8 and 6.1.1.4'
    H H 0.0000 0.0000 'International Tables Vol C Tables 4.2.6.8 and 6.1.1.4'
    N N 0.0061 0.0033 'International Tables Vol C Tables 4.2.6.8 and 6.1.1.4'
    P P 0.1023 0.0942 'International Tables Vol C Tables 4.2.6.8 and 6.1.1.4'
    S S 0.1246 0.1234 'International Tables Vol C Tables 4.2.6.8 and 6.1.1.4'
    Cl Cl 0.1484 0.1585 'International Tables Vol C Tables 4.2.6.8 and 6.1.1.4'
    Ir Ir -1.4442 7.9887 'International Tables Vol C Tables 4.2.6.8 and 6.1.1.4'
_computing_data_collection
;
XSCANS (Siemens, 1994)
;
_computing_cell_refinement
;
XSCANS (Siemens, 1994)
;
_computing_data_reduction
;
SHELXTL (Sheldrick, 2008)
;
_computing_structure_solution
;
SHELXS97 (Sheldrick, 2008)
;
_computing_structure_refinement
;
SHELXL97 (Sheldrick, 2008)
;
_computing_molecular_graphics
;
OLEX2 (Dolomanov <i>et al.</i>,  2009)
;
_computing_publication_material
;
OLEX2 (Dolomanov <i>et al.</i>,  2009)
;
loop_
    _atom_site_type_symbol
    _atom_site_label
    _atom_site_fract_x
    _atom_site_fract_y
    _atom_site_fract_z
    _atom_site_U_iso_or_equiv
    _atom_site_adp_type
    _atom_site_calc_flag
    _atom_site_occupancy
    _atom_site_symmetry_multiplicity
    _atom_site_disorder_assembly
    _atom_site_disorder_group
    Ir Ir1 0.43752(2) 0.345208(7) 0.04153(2) 0.02506(7) Uani d 1 1 . .
    Cl Cl1 0.46057(19) 0.27098(5) -0.10524(16) 0.0442(4) Uani d 1 1 . .
    P P1 0.39424(18) 0.28837(5) 0.20883(16) 0.0331(3) Uani d 1 1 . .
    P P2 0.68593(17) 0.35657(5) 0.13576(17) 0.0352(3) Uani d 1 1 . .
    P P3 0.43328(19) 0.38958(5) -0.16484(16) 0.0355(3) Uani d 1 1 . .
    S S1 0.17603(16) 0.37728(5) 0.03289(17) 0.0377(3) Uani d 1 1 . .
    C C1A 0.5316(8) 0.2394(2) 0.2543(7) 0.0543(17) Uani d 1 1 . .
    H H1AA 0.5381 0.2210 0.1713 0.082 Uiso calc 1 1 . .
    H H1AB 0.5002 0.2178 0.3213 0.082 Uiso calc 1 1 . .
    H H1AC 0.6296 0.2532 0.2946 0.082 Uiso calc 1 1 . .
    C C1B 0.3641(9) 0.3133(2) 0.3741(7) 0.0578(19) Uani d 1 1 . .
    H H1BA 0.4540 0.3305 0.4207 0.087 Uiso calc 1 1 . .
    H H1BB 0.3430 0.2868 0.4328 0.087 Uiso calc 1 1 . .
    H H1BC 0.2792 0.3357 0.3562 0.087 Uiso calc 1 1 . .
    C C1C 0.2226(7) 0.2537(2) 0.1451(7) 0.0500(16) Uani d 1 1 . .
    H H1CA 0.1409 0.2759 0.1075 0.075 Uiso calc 1 1 . .
    H H1CB 0.1968 0.2352 0.2211 0.075 Uiso calc 1 1 . .
    H H1CC 0.2385 0.2314 0.0727 0.075 Uiso calc 1 1 . .
    C C2A 0.7354(8) 0.3558(3) 0.3284(7) 0.060(2) Uani d 1 1 . .
    H H2AA 0.6775 0.3806 0.3646 0.091 Uiso calc 1 1 . .
    H H2AB 0.8423 0.3624 0.3596 0.091 Uiso calc 1 1 . .
    H H2AC 0.7122 0.3239 0.3618 0.091 Uiso calc 1 1 . .
    C C2B 0.8222(8) 0.3143(3) 0.0871(9) 0.065(2) Uani d 1 1 . .
    H H2BA 0.8001 0.2813 0.1129 0.097 Uiso calc 1 1 . .
    H H2BB 0.9233 0.3232 0.1352 0.097 Uiso calc 1 1 . .
    H H2BC 0.8156 0.3159 -0.0127 0.097 Uiso calc 1 1 . .
    C C2C 0.7610(8) 0.4167(2) 0.1038(8) 0.0579(19) Uani d 1 1 . .
    H H2CA 0.7478 0.4219 0.0043 0.087 Uiso calc 1 1 . .
    H H2CB 0.8676 0.4181 0.1466 0.087 Uiso calc 1 1 . .
    H H2CC 0.7074 0.4418 0.1435 0.087 Uiso calc 1 1 . .
    C C3A 0.5891(9) 0.3812(3) -0.2562(8) 0.0586(19) Uani d 1 1 . .
    H H3AA 0.6814 0.3943 -0.1998 0.088 Uiso calc 1 1 . .
    H H3AB 0.5660 0.3983 -0.3447 0.088 Uiso calc 1 1 . .
    H H3AC 0.6022 0.3466 -0.2723 0.088 Uiso calc 1 1 . .
    C C3B 0.2699(8) 0.3716(2) -0.2991(7) 0.0528(17) Uani d 1 1 . .
    H H3BA 0.2793 0.3375 -0.3228 0.079 Uiso calc 1 1 . .
    H H3BB 0.2656 0.3916 -0.3813 0.079 Uiso calc 1 1 . .
    H H3BC 0.1783 0.3761 -0.2642 0.079 Uiso calc 1 1 . .
    C C3C 0.4144(9) 0.4560(2) -0.1565(7) 0.0536(18) Uani d 1 1 . .
    H H3CA 0.3149 0.4641 -0.1412 0.080 Uiso calc 1 1 . .
    H H3CB 0.4276 0.4704 -0.2435 0.080 Uiso calc 1 1 . .
    H H3CC 0.4907 0.4688 -0.0805 0.080 Uiso calc 1 1 . .
    C C1 0.3493(6) 0.39985(18) 0.1318(6) 0.0295(11) Uani d 1 1 . .
    N N1 0.3916(5) 0.43280(15) 0.2224(5) 0.0330(10) Uani d 1 1 . .
    C C3 0.2897(6) 0.4657(2) 0.2672(6) 0.0336(12) Uani d 1 1 . .
    C C4 0.3135(9) 0.4781(2) 0.4081(7) 0.0576(19) Uani d 1 1 . .
    H H4 0.3936 0.4634 0.4710 0.069 Uiso calc 1 1 . .
    C C5 0.2239(12) 0.5111(3) 0.4568(7) 0.086(3) Uani d 1 1 . .
    H H5 0.2426 0.5181 0.5525 0.103 Uiso calc 1 1 . .
    C C6 0.1056(10) 0.5344(3) 0.3676(8) 0.068(2) Uani d 1 1 . .
    H H6 0.0451 0.5573 0.4018 0.081 Uiso calc 1 1 . .
    C C7 0.0792(8) 0.5232(2) 0.2275(8) 0.0567(19) Uani d 1 1 . .
    H H7 -0.0013 0.5382 0.1658 0.068 Uiso calc 1 1 . .
    C C8 0.1712(7) 0.4895(2) 0.1760(7) 0.0448(15) Uani d 1 1 . .
    H H8 0.1535 0.4829 0.0801 0.054 Uiso calc 1 1 . .
loop_
    _atom_site_aniso_label
    _atom_site_aniso_U_11
    _atom_site_aniso_U_22
    _atom_site_aniso_U_33
    _atom_site_aniso_U_12
    _atom_site_aniso_U_13
    _atom_site_aniso_U_23
    Ir1 0.02846(11) 0.01590(10) 0.03174(11) -0.00011(9) 0.00841(7) -0.00018(8)
    Cl1 0.0563(9) 0.0274(7) 0.0530(9) -0.0037(6) 0.0206(7) -0.0132(6)
    P1 0.0430(8) 0.0220(7) 0.0358(8) 0.0002(6) 0.0115(6) 0.0035(6)
    P2 0.0300(7) 0.0232(7) 0.0522(9) -0.0020(5) 0.0081(7) -0.0023(6)
    P3 0.0502(9) 0.0229(7) 0.0355(8) -0.0011(6) 0.0140(7) 0.0003(6)
    S1 0.0295(7) 0.0297(7) 0.0525(9) 0.0006(6) 0.0055(6) -0.0032(6)
    C1A 0.062(4) 0.033(3) 0.066(4) 0.012(3) 0.009(4) 0.014(3)
    C1B 0.093(6) 0.040(4) 0.048(4) 0.004(4) 0.032(4) 0.002(3)
    C1C 0.045(4) 0.043(4) 0.063(4) -0.008(3) 0.015(3) 0.006(3)
    C2A 0.053(4) 0.064(5) 0.055(4) -0.011(4) -0.011(3) -0.002(4)
    C2B 0.042(4) 0.058(5) 0.099(6) 0.022(3) 0.025(4) 0.010(4)
    C2C 0.048(4) 0.028(3) 0.090(5) -0.012(3) -0.003(4) 0.006(3)
    C3A 0.073(5) 0.046(4) 0.067(5) -0.001(4) 0.039(4) 0.002(3)
    C3B 0.068(5) 0.043(4) 0.044(4) -0.005(3) 0.003(3) 0.003(3)
    C3C 0.083(5) 0.026(3) 0.055(4) 0.004(3) 0.021(4) 0.008(3)
    C1 0.033(3) 0.021(2) 0.035(3) 0.006(2) 0.007(2) 0.003(2)
    N1 0.033(2) 0.021(2) 0.044(3) 0.0041(19) 0.007(2) -0.0039(19)
    C3 0.040(3) 0.028(3) 0.034(3) 0.002(2) 0.010(2) -0.001(2)
    C4 0.079(5) 0.049(4) 0.043(4) 0.027(4) 0.008(4) 0.003(3)
    C5 0.138(9) 0.090(6) 0.034(4) 0.049(6) 0.029(5) -0.001(4)
    C6 0.084(6) 0.055(5) 0.073(5) 0.028(4) 0.036(5) -0.008(4)
    C7 0.043(4) 0.042(4) 0.080(5) 0.016(3) 0.002(4) -0.007(4)
    C8 0.057(4) 0.033(3) 0.042(3) 0.010(3) 0.006(3) -0.007(3)
_geom_special_details
;
All e.s.d.'s (except the e.s.d. in the dihedral angle between two l.s. planes)
are estimated using the full covariance matrix. The cell e.s.d.'s are taken
into account individually in the estimation of e.s.d.'s in distances, angles
and torsion angles; correlations between e.s.d.'s in cell parameters are only
used when they are defined by crystal symmetry. An approximate (isotropic)
treatment of cell e.s.d.'s is used for estimating e.s.d.'s involving l.s.
planes.
;
loop_
    _geom_bond_atom_site_label_1
    _geom_bond_atom_site_label_2
    _geom_bond_site_symmetry_2
    _geom_bond_distance
    _geom_bond_publ_flag
    Ir1 Cl1 . 2.4982(14) ?
    Ir1 P1 . 2.3297(15) ?
    Ir1 P2 . 2.2450(16) ?
    Ir1 P3 . 2.3319(15) ?
    Ir1 S1 . 2.4846(15) ?
    Ir1 C1 . 1.968(5) ?
    P1 C1A . 1.801(6) ?
    P1 C1B . 1.814(6) ?
    P1 C1C . 1.799(6) ?
    P2 C2A . 1.832(7) ?
    P2 C2B . 1.808(6) ?
    P2 C2C . 1.813(6) ?
    P3 C3A . 1.819(6) ?
    P3 C3B . 1.813(7) ?
    P3 C3C . 1.810(6) ?
    S1 C1 . 1.757(6) ?
    C1A H1AA . 0.9600 ?
    C1A H1AB . 0.9600 ?
    C1A H1AC . 0.9600 ?
    C1B H1BA . 0.9600 ?
    C1B H1BB . 0.9600 ?
    C1B H1BC . 0.9600 ?
    C1C H1CA . 0.9600 ?
    C1C H1CB . 0.9600 ?
    C1C H1CC . 0.9600 ?
    C2A H2AA . 0.9600 ?
    C2A H2AB . 0.9600 ?
    C2A H2AC . 0.9600 ?
    C2B H2BA . 0.9600 ?
    C2B H2BB . 0.9600 ?
    C2B H2BC . 0.9600 ?
    C2C H2CA . 0.9600 ?
    C2C H2CB . 0.9600 ?
    C2C H2CC . 0.9600 ?
    C3A H3AA . 0.9600 ?
    C3A H3AB . 0.9600 ?
    C3A H3AC . 0.9600 ?
    C3B H3BA . 0.9600 ?
    C3B H3BB . 0.9600 ?
    C3B H3BC . 0.9600 ?
    C3C H3CA . 0.9600 ?
    C3C H3CB . 0.9600 ?
    C3C H3CC . 0.9600 ?
    C1 N1 . 1.256(7) ?
    N1 C3 . 1.408(6) ?
    C3 C4 . 1.383(8) ?
    C3 C8 . 1.391(8) ?
    C4 H4 . 0.9300 ?
    C4 C5 . 1.351(9) ?
    C5 H5 . 0.9300 ?
    C5 C6 . 1.375(10) ?
    C6 H6 . 0.9300 ?
    C6 C7 . 1.368(10) ?
    C7 H7 . 0.9300 ?
    C7 C8 . 1.391(8) ?
    C8 H8 . 0.9300 ?
loop_
    _geom_angle_atom_site_label_1
    _geom_angle_atom_site_label_2
    _geom_angle_atom_site_label_3
    _geom_angle_site_symmetry_1
    _geom_angle_site_symmetry_3
    _geom_angle
    _geom_angle_publ_flag
    P1 Ir1 Cl1 . . 85.01(6) ?
    P1 Ir1 P3 . . 164.96(6) ?
    P1 Ir1 S1 . . 87.77(5) ?
    P2 Ir1 Cl1 . . 98.62(5) ?
    P2 Ir1 P1 . . 95.81(6) ?
    P2 Ir1 P3 . . 96.72(6) ?
    P2 Ir1 S1 . . 144.51(5) ?
    P3 Ir1 Cl1 . . 84.92(5) ?
    P3 Ir1 S1 . . 86.85(6) ?
    S1 Ir1 Cl1 . . 116.86(5) ?
    C1 Ir1 Cl1 . . 161.48(16) ?
    C1 Ir1 P1 . . 92.54(16) ?
    C1 Ir1 P2 . . 99.88(16) ?
    C1 Ir1 P3 . . 93.46(15) ?
    C1 Ir1 S1 . . 44.63(16) ?
    C1A P1 Ir1 . . 116.9(2) ?
    C1A P1 C1B . . 106.1(3) ?
    C1B P1 Ir1 . . 116.8(2) ?
    C1C P1 Ir1 . . 111.1(2) ?
    C1C P1 C1A . . 101.0(3) ?
    C1C P1 C1B . . 103.0(3) ?
    C2A P2 Ir1 . . 115.0(3) ?
    C2B P2 Ir1 . . 118.2(3) ?
    C2B P2 C2A . . 103.2(4) ?
    C2B P2 C2C . . 103.2(3) ?
    C2C P2 Ir1 . . 115.2(2) ?
    C2C P2 C2A . . 99.6(3) ?
    C3A P3 Ir1 . . 118.7(2) ?
    C3B P3 Ir1 . . 110.3(2) ?
    C3B P3 C3A . . 101.7(4) ?
    C3C P3 Ir1 . . 117.3(2) ?
    C3C P3 C3A . . 103.5(3) ?
    C3C P3 C3B . . 103.3(3) ?
    C1 S1 Ir1 . . 51.90(17) ?
    P1 C1A H1AA . . 109.5 ?
    P1 C1A H1AB . . 109.5 ?
    P1 C1A H1AC . . 109.5 ?
    H1AA C1A H1AB . . 109.5 ?
    H1AA C1A H1AC . . 109.5 ?
    H1AB C1A H1AC . . 109.5 ?
    P1 C1B H1BA . . 109.5 ?
    P1 C1B H1BB . . 109.5 ?
    P1 C1B H1BC . . 109.5 ?
    H1BA C1B H1BB . . 109.5 ?
    H1BA C1B H1BC . . 109.5 ?
    H1BB C1B H1BC . . 109.5 ?
    P1 C1C H1CA . . 109.5 ?
    P1 C1C H1CB . . 109.5 ?
    P1 C1C H1CC . . 109.5 ?
    H1CA C1C H1CB . . 109.5 ?
    H1CA C1C H1CC . . 109.5 ?
    H1CB C1C H1CC . . 109.5 ?
    P2 C2A H2AA . . 109.5 ?
    P2 C2A H2AB . . 109.5 ?
    P2 C2A H2AC . . 109.5 ?
    H2AA C2A H2AB . . 109.5 ?
    H2AA C2A H2AC . . 109.5 ?
    H2AB C2A H2AC . . 109.5 ?
    P2 C2B H2BA . . 109.5 ?
    P2 C2B H2BB . . 109.5 ?
    P2 C2B H2BC . . 109.5 ?
    H2BA C2B H2BB . . 109.5 ?
    H2BA C2B H2BC . . 109.5 ?
    H2BB C2B H2BC . . 109.5 ?
    P2 C2C H2CA . . 109.5 ?
    P2 C2C H2CB . . 109.5 ?
    P2 C2C H2CC . . 109.5 ?
    H2CA C2C H2CB . . 109.5 ?
    H2CA C2C H2CC . . 109.5 ?
    H2CB C2C H2CC . . 109.5 ?
    P3 C3A H3AA . . 109.5 ?
    P3 C3A H3AB . . 109.5 ?
    P3 C3A H3AC . . 109.5 ?
    H3AA C3A H3AB . . 109.5 ?
    H3AA C3A H3AC . . 109.5 ?
    H3AB C3A H3AC . . 109.5 ?
    P3 C3B H3BA . . 109.5 ?
    P3 C3B H3BB . . 109.5 ?
    P3 C3B H3BC . . 109.5 ?
    H3BA C3B H3BB . . 109.5 ?
    H3BA C3B H3BC . . 109.5 ?
    H3BB C3B H3BC . . 109.5 ?
    P3 C3C H3CA . . 109.5 ?
    P3 C3C H3CB . . 109.5 ?
    P3 C3C H3CC . . 109.5 ?
    H3CA C3C H3CB . . 109.5 ?
    H3CA C3C H3CC . . 109.5 ?
    H3CB C3C H3CC . . 109.5 ?
    S1 C1 Ir1 . . 83.5(2) ?
    N1 C1 Ir1 . . 139.2(4) ?
    N1 C1 S1 . . 137.2(4) ?
    C1 N1 C3 . . 123.1(5) ?
    C4 C3 N1 . . 119.0(5) ?
    C4 C3 C8 . . 117.2(5) ?
    C8 C3 N1 . . 123.7(5) ?
    C3 C4 H4 . . 119.1 ?
    C5 C4 C3 . . 121.9(6) ?
    C5 C4 H4 . . 119.1 ?
    C4 C5 H5 . . 119.4 ?
    C4 C5 C6 . . 121.3(7) ?
    C6 C5 H5 . . 119.4 ?
    C5 C6 H6 . . 120.8 ?
    C7 C6 C5 . . 118.4(6) ?
    C7 C6 H6 . . 120.8 ?
    C6 C7 H7 . . 119.6 ?
    C6 C7 C8 . . 120.8(6) ?
    C8 C7 H7 . . 119.6 ?
    C3 C8 H8 . . 119.8 ?
    C7 C8 C3 . . 120.4(6) ?
    C7 C8 H8 . . 119.8 ?
loop_
    _geom_torsion_atom_site_label_1
    _geom_torsion_atom_site_label_2
    _geom_torsion_atom_site_label_3
    _geom_torsion_atom_site_label_4
    _geom_torsion_site_symmetry_1
    _geom_torsion_site_symmetry_2
    _geom_torsion_site_symmetry_3
    _geom_torsion_site_symmetry_4
    _geom_torsion
    _geom_torsion_publ_flag
    Ir1 S1 C1 N1 . . . . -175.8(7) ?
    Ir1 C1 N1 C3 . . . . -176.7(4) ?
    Cl1 Ir1 P1 C1A . . . . 52.0(3) ?
    Cl1 Ir1 P1 C1B . . . . 179.2(3) ?
    Cl1 Ir1 P1 C1C . . . . -63.2(2) ?
    Cl1 Ir1 P2 C2A . . . . -122.4(3) ?
    Cl1 Ir1 P2 C2B . . . . 0.0(3) ?
    Cl1 Ir1 P2 C2C . . . . 122.6(3) ?
    Cl1 Ir1 P3 C3A . . . . -55.1(3) ?
    Cl1 Ir1 P3 C3B . . . . 61.5(3) ?
    Cl1 Ir1 P3 C3C . . . . 179.3(3) ?
    Cl1 Ir1 S1 C1 . . . . 179.2(2) ?
    Cl1 Ir1 C1 S1 . . . . -2.4(6) ?
    Cl1 Ir1 C1 N1 . . . . 173.2(4) ?
    P1 Ir1 P2 C2A . . . . -36.6(3) ?
    P1 Ir1 P2 C2B . . . . 85.8(3) ?
    P1 Ir1 P2 C2C . . . . -151.5(3) ?
    P1 Ir1 P3 C3A . . . . -103.2(3) ?
    P1 Ir1 P3 C3B . . . . 13.3(3) ?
    P1 Ir1 P3 C3C . . . . 131.2(3) ?
    P1 Ir1 S1 C1 . . . . 95.9(2) ?
    P1 Ir1 C1 S1 . . . . -84.23(17) ?
    P1 Ir1 C1 N1 . . . . 91.4(6) ?
    P2 Ir1 P1 C1A . . . . -46.2(3) ?
    P2 Ir1 P1 C1B . . . . 81.0(3) ?
    P2 Ir1 P1 C1C . . . . -161.4(2) ?
    P2 Ir1 P3 C3A . . . . 43.0(3) ?
    P2 Ir1 P3 C3B . . . . 159.6(3) ?
    P2 Ir1 P3 C3C . . . . -82.6(3) ?
    P2 Ir1 S1 C1 . . . . -1.0(2) ?
    P2 Ir1 C1 S1 . . . . 179.42(14) ?
    P2 Ir1 C1 N1 . . . . -5.0(6) ?
    P3 Ir1 P1 C1A . . . . 100.1(3) ?
    P3 Ir1 P1 C1B . . . . -132.7(3) ?
    P3 Ir1 P1 C1C . . . . -15.1(3) ?
    P3 Ir1 P2 C2A . . . . 151.8(3) ?
    P3 Ir1 P2 C2B . . . . -85.8(3) ?
    P3 Ir1 P2 C2C . . . . 36.8(3) ?
    P3 Ir1 S1 C1 . . . . -98.1(2) ?
    P3 Ir1 C1 S1 . . . . 81.98(17) ?
    P3 Ir1 C1 N1 . . . . -102.4(6) ?
    S1 Ir1 P1 C1A . . . . 169.2(3) ?
    S1 Ir1 P1 C1B . . . . -63.6(3) ?
    S1 Ir1 P1 C1C . . . . 54.0(2) ?
    S1 Ir1 P2 C2A . . . . 57.8(3) ?
    S1 Ir1 P2 C2B . . . . -179.8(3) ?
    S1 Ir1 P2 C2C . . . . -57.2(3) ?
    S1 Ir1 P3 C3A . . . . -172.4(3) ?
    S1 Ir1 P3 C3B . . . . -55.8(3) ?
    S1 Ir1 P3 C3C . . . . 62.0(3) ?
    S1 Ir1 C1 N1 . . . . 175.6(8) ?
    S1 C1 N1 C3 . . . . -3.2(9) ?
    C1 Ir1 P1 C1A . . . . -146.4(3) ?
    C1 Ir1 P1 C1B . . . . -19.2(3) ?
    C1 Ir1 P1 C1C . . . . 98.4(3) ?
    C1 Ir1 P2 C2A . . . . 57.1(3) ?
    C1 Ir1 P2 C2B . . . . 179.5(3) ?
    C1 Ir1 P2 C2C . . . . -57.9(3) ?
    C1 Ir1 P3 C3A . . . . 143.4(3) ?
    C1 Ir1 P3 C3B . . . . -100.0(3) ?
    C1 Ir1 P3 C3C . . . . 17.8(3) ?
    C1 N1 C3 C4 . . . . 140.5(6) ?
    C1 N1 C3 C8 . . . . -44.4(8) ?
    N1 C3 C4 C5 . . . . 177.1(7) ?
    N1 C3 C8 C7 . . . . -177.1(6) ?
    C3 C4 C5 C6 . . . . -1.0(14) ?
    C4 C3 C8 C7 . . . . -1.9(9) ?
    C4 C5 C6 C7 . . . . 0.7(14) ?
    C5 C6 C7 C8 . . . . -1.0(12) ?
    C6 C7 C8 C3 . . . . 1.7(11) ?
    C8 C3 C4 C5 . . . . 1.6(11) ?
_iucr_refine_instructions_details
;
TITL cyan in P2(1)/n
CELL 0.71073 8.9639 27.0745 9.7213 90 102.054 90
ZERR 4 0.0022 0.0072 0.0024 0 0.019 0
LATT 1
SYMM 0.5-X,0.5+Y,0.5-Z
SFAC C H N P S Cl Ir
UNIT 64 128 4 12 4 4 4
L.S. 4
PLAN  10
BOND $H
MORE -1
fmap 2
acta 50
CONF
REM <HKL>/Users/chemprofjoe/Dropbox/CYANxabs2/cyan.hkl</HKL>
WGHT    0.043300
EXTI    0.000400
FVAR       1.00687
IR1   7    0.437521    0.345208    0.041529    11.00000    0.02846    0.01590 =
         0.03174   -0.00018    0.00841   -0.00011
CL1   6    0.460572    0.270977   -0.105244    11.00000    0.05628    0.02742 =
         0.05295   -0.01319    0.02055   -0.00367
P1    4    0.394237    0.288368    0.208831    11.00000    0.04300    0.02198 =
         0.03583    0.00347    0.01155    0.00017
P2    4    0.685928    0.356566    0.135755    11.00000    0.02999    0.02319 =
         0.05223   -0.00225    0.00807   -0.00196
P3    4    0.433279    0.389582   -0.164845    11.00000    0.05017    0.02295 =
         0.03551    0.00029    0.01396   -0.00114
S1    5    0.176026    0.377283    0.032888    11.00000    0.02950    0.02965 =
         0.05252   -0.00323    0.00553    0.00059
C1A   1    0.531556    0.239351    0.254328    11.00000    0.06191    0.03272 =
         0.06640    0.01369    0.00886    0.01197
AFIX 137
H1AA  2    0.538069    0.220998    0.171293    11.00000   -1.50000
H1AB  2    0.500203    0.217762    0.321349    11.00000   -1.50000
H1AC  2    0.629580    0.253170    0.294590    11.00000   -1.50000
AFIX   0
C1B   1    0.364087    0.313268    0.374083    11.00000    0.09303    0.04049 =
         0.04767    0.00244    0.03242    0.00373
AFIX 137
H1BA  2    0.454042    0.330539    0.420700    11.00000   -1.50000
H1BB  2    0.343025    0.286768    0.432831    11.00000   -1.50000
H1BC  2    0.279234    0.335676    0.356183    11.00000   -1.50000
AFIX   0
C1C   1    0.222594    0.253658    0.145080    11.00000    0.04547    0.04310 =
         0.06319    0.00575    0.01535   -0.00776
AFIX 137
H1CA  2    0.140850    0.275906    0.107452    11.00000   -1.50000
H1CB  2    0.196816    0.235162    0.221099    11.00000   -1.50000
H1CC  2    0.238521    0.231382    0.072669    11.00000   -1.50000
AFIX   0
C2A   1    0.735366    0.355776    0.328358    11.00000    0.05286    0.06376 =
         0.05487   -0.00212   -0.01076   -0.01140
AFIX 137
H2AA  2    0.677523    0.380608    0.364634    11.00000   -1.50000
H2AB  2    0.842303    0.362398    0.359572    11.00000   -1.50000
H2AC  2    0.712179    0.323906    0.361799    11.00000   -1.50000
AFIX   0
C2B   1    0.822183    0.314285    0.087098    11.00000    0.04172    0.05814 =
         0.09916    0.01033    0.02491    0.02228
AFIX 137
H2BA  2    0.800082    0.281281    0.112945    11.00000   -1.50000
H2BB  2    0.923281    0.323248    0.135159    11.00000   -1.50000
H2BC  2    0.815550    0.315869   -0.012651    11.00000   -1.50000
AFIX   0
C2C   1    0.761027    0.416683    0.103811    11.00000    0.04780    0.02842 =
         0.08993    0.00646   -0.00284   -0.01210
AFIX 137
H2CA  2    0.747804    0.421932    0.004331    11.00000   -1.50000
H2CB  2    0.867616    0.418108    0.146646    11.00000   -1.50000
H2CC  2    0.707432    0.441847    0.143539    11.00000   -1.50000
AFIX   0
C3A   1    0.589129    0.381201   -0.256218    11.00000    0.07337    0.04608 =
         0.06710    0.00166    0.03939   -0.00067
AFIX 137
H3AA  2    0.681449    0.394294   -0.199820    11.00000   -1.50000
H3AB  2    0.565997    0.398250   -0.344710    11.00000   -1.50000
H3AC  2    0.602170    0.346637   -0.272336    11.00000   -1.50000
AFIX   0
C3B   1    0.269914    0.371578   -0.299083    11.00000    0.06799    0.04269 =
         0.04399    0.00271    0.00300   -0.00467
AFIX 137
H3BA  2    0.279336    0.337464   -0.322825    11.00000   -1.50000
H3BB  2    0.265638    0.391602   -0.381314    11.00000   -1.50000
H3BC  2    0.178262    0.376135   -0.264193    11.00000   -1.50000
AFIX   0
C3C   1    0.414408    0.456009   -0.156518    11.00000    0.08317    0.02562 =
         0.05478    0.00766    0.02070    0.00418
AFIX 137
H3CA  2    0.314919    0.464139   -0.141170    11.00000   -1.50000
H3CB  2    0.427613    0.470374   -0.243472    11.00000   -1.50000
H3CC  2    0.490681    0.468751   -0.080495    11.00000   -1.50000
AFIX   0
C1    1    0.349336    0.399849    0.131773    11.00000    0.03304    0.02070 =
         0.03470    0.00255    0.00683    0.00569
N1    3    0.391594    0.432798    0.222431    11.00000    0.03348    0.02089 =
         0.04415   -0.00391    0.00731    0.00414
C3    1    0.289661    0.465665    0.267186    11.00000    0.03984    0.02825 =
         0.03357   -0.00142    0.00968    0.00190
C4    1    0.313535    0.478136    0.408058    11.00000    0.07904    0.04850 =
         0.04311    0.00301    0.00763    0.02742
AFIX  43
H4    2    0.393569    0.463412    0.471029    11.00000   -1.20000
AFIX   0
C5    1    0.223932    0.511086    0.456792    11.00000    0.13811    0.09019 =
         0.03399   -0.00122    0.02868    0.04887
AFIX  43
H5    2    0.242595    0.518120    0.552500    11.00000   -1.20000
AFIX   0
C6    1    0.105649    0.534437    0.367649    11.00000    0.08391    0.05489 =
         0.07285   -0.00750    0.03614    0.02837
AFIX  43
H6    2    0.045095    0.557337    0.401844    11.00000   -1.20000
AFIX   0
C7    1    0.079194    0.523175    0.227481    11.00000    0.04334    0.04185 =
         0.08019   -0.00719    0.00217    0.01577
AFIX  43
H7    2   -0.001296    0.538216    0.165840    11.00000   -1.20000
AFIX   0
C8    1    0.171232    0.489497    0.176040    11.00000    0.05723    0.03338 =
         0.04172   -0.00699    0.00561    0.01023
AFIX  43
H8    2    0.153499    0.482869    0.080129    11.00000   -1.20000
HKLF 4
REM  cyan in P2(1)/n
REM R1 =  0.0312 for   4133 Fo > 4sig(Fo)  and  0.0405 for all   5294 data
REM    218 parameters refined using      0 restraints
END
WGHT      0.0434      0.0000
REM Highest difference peak  1.002,  deepest hole -1.193,  1-sigma level  0.152
Q1    1   0.3918  0.3089  0.1096  11.00000  0.05    1.00
Q2    1   0.4814  0.3832 -0.0201  11.00000  0.05    0.92
Q3    1   0.4818  0.3076 -0.0211  11.00000  0.05    0.92
Q4    1   0.4351  0.2491  0.0397  11.00000  0.05    0.89
Q5    1   0.3834  0.3504  0.0946  11.00000  0.05    0.85
Q6    1   0.5307  0.3435  0.0755  11.00000  0.05    0.80
Q7    1   0.5016  0.3463 -0.0167  11.00000  0.05    0.78
Q8    1   0.4398  0.4662  0.0321  11.00000  0.05    0.71
Q9    1   0.3798  0.3744 -0.0407  11.00000  0.05    0.71
Q10   1   0.4001  0.3756  0.1136  11.00000  0.05    0.68
REM The information below was added by Olex2.
REM
REM R1 = 0.0312 for 4133 Fo > 4sig(Fo) and 0.0405 for all 5294 data
REM n/a parameters refined using n/a restraints
REM Highest difference peak 1.00, deepest hole -1.19
REM Mean Shift 0, Max Shift 0.
REM +++ Tabular Listing of Refinement Information +++
REM R1_all = 0.0405
REM R1_gt = 0.0312
REM wR_ref = 0.0802
REM GOOF = 0.928
REM Shift_max = 0
REM Shift_mean = 0
REM Reflections_all = 5294
REM Reflections_gt = 4133
REM Parameters = n/a
REM Hole = -1.19
REM Peak = 1.00
REM Flack = n/a
;
