# Supplementary material for: Crystal structure of chlorido­(η2-phenyl iso­thio­cyanate-κ2 C,S)-mer-tris­(tri­methyl­phosphane-κP)iridium(I)
Source: Acta Crystallogr Sect E Struct Rep Online. 2014 Oct 18;70(Pt 11):352–4. doi: 10.1107/S160053681402162X (PMC4257346; doi:10.1107/S160053681402162X)
Supplement: Supplementary file 2 [file e-70-00352-Isup2.hkl]

# 
# h,k,l, Fc-squared, Fo-squared, sigma(Fo-squared) and status flag 
# 
data_I
_shelx_title ' cyan in P2(1)/n' 
_shelx_refln_list_code          4 
_shelx_F_calc_maximum      396.09 
_exptl_crystal_F_000      1160.00 
_reflns_d_resolution_high  0.7696 
 
loop_ 
 _symmetry_equiv_pos_as_xyz 
 'x, y, z' 
 '-x+1/2, y+1/2, -z+1/2' 
 '-x, -y, -z' 
 'x-1/2, -y-1/2, z-1/2' 
 
_cell_length_a     8.9639 
_cell_length_b    27.0745 
_cell_length_c     9.7213 
_cell_angle_alpha  90.000 
_cell_angle_beta  102.054 
_cell_angle_gamma  90.000 
 
_shelx_F_squared_multiplier     1.000 
 
loop_ 
 _refln_index_h 
 _refln_index_k 
 _refln_index_l 
 _refln_F_squared_calc 
 _refln_F_squared_meas 
 _refln_F_squared_sigma 
 _refln_observed_status 
   2   0   0    12278.03    12296.82    221.76 o 
   4   0   0      680.24      405.23     84.71 o 
   6   0   0    14366.91    12615.77    424.23 o 
   8   0   0    25111.91    23374.73    626.68 o 
  10   0   0     2342.79     2133.66    186.52 o 
   1   1   0    56528.57    58091.52    265.20 o 
   2   1   0    55655.77    58014.66    458.15 o 
   3   1   0     2134.03     2160.46    106.53 o 
   4   1   0    78557.73    77943.59    697.98 o 
   5   1   0     3421.26     3299.98    154.35 o 
   6   1   0     6298.23     5368.28    254.58 o 
   7   1   0     9074.45     8933.04    298.89 o 
   8   1   0       54.12       56.45    121.88 o 
   9   1   0     1842.18     1876.69    167.10 o 
  10   1   0     1014.19     1102.69    160.63 o 
  11   1   0      314.58      312.00    156.58 o 
   1   2   0    22051.04    19767.55    218.49 o 
   2   2   0    17264.45    17168.62    285.01 o 
   3   2   0    86529.60    90710.77    693.89 o 
   4   2   0      356.70      575.41     84.44 o 
   5   2   0    27344.98    25986.85    481.56 o 
   6   2   0     1222.96     1379.80    115.92 o 
   7   2   0     2944.72     2872.07    187.84 o 
   8   2   0     1552.14     1552.60    155.91 o 
   9   2   0     1093.52     1142.52    155.62 o 
  10   2   0      423.04      393.81    146.76 o 
  11   2   0     3718.10     3877.49    251.39 o 
   1   3   0   134715.00   127385.53    427.62 o 
   2   3   0     1528.06     1680.83    101.88 o 
   3   3   0     6780.12     7717.38    243.23 o 
   4   3   0     6256.51     6413.08    193.08 o 
   5   3   0     9129.26     9388.80    246.05 o 
   6   3   0      456.02      407.26     98.55 o 
   7   3   0    20694.71    20838.44    541.58 o 
   8   3   0      384.41      375.46    124.71 o 
   9   3   0     6963.65     7016.34    283.17 o 
  10   3   0       18.61       20.96    123.26 o 
  11   3   0      575.12      445.25    175.01 o 
   0   4   0    47156.26    44808.30    107.08 o 
   1   4   0     2101.14     2151.93    100.09 o 
   2   4   0     2349.99     2632.53    128.24 o 
   3   4   0    35500.12    32739.22    437.88 o 
   4   4   0      351.70      356.24     69.89 o 
   5   4   0    20206.64    18518.14    433.58 o 
   6   4   0     3671.70     3670.46    188.88 o 
   7   4   0      193.19      189.23    110.73 o 
   8   4   0    13715.61    13070.32    530.32 o 
   9   4   0      142.24      175.98    120.75 o 
  10   4   0     1788.06     1628.15    183.38 o 
  11   4   0     1352.01     1274.62    197.11 o 
   1   5   0      384.54      447.71     46.00 o 
   2   5   0     3215.33     3274.13    127.72 o 
   3   5   0       38.93      110.16     58.75 o 
   4   5   0    51796.44    44814.43    596.45 o 
   5   5   0        5.90       28.94     72.35 o 
   6   5   0     8960.84     8564.53    267.55 o 
   7   5   0       26.39       46.65     97.54 o 
   8   5   0        1.96       22.85    120.94 o 
   9   5   0       27.46        0.00    117.03 o 
  10   5   0     1968.47     1816.41    190.81 o 
  11   5   0        0.97       20.27    156.14 o 
   0   6   0    49234.88    45831.43    134.01 o 
   1   6   0       92.79      118.31     39.78 o 
   2   6   0     6005.27     6376.77    199.66 o 
   3   6   0     2593.88     2790.48    123.11 o 
   4   6   0      196.06      258.44     74.58 o 
   5   6   0     4659.59     4328.62    179.82 o 
   6   6   0     5636.31     5296.42    260.55 o 
   7   6   0     1496.18     1419.72    149.22 o 
   8   6   0    13466.25    12642.29    524.21 o 
   9   6   0      326.00      295.11    129.59 o 
  10   6   0     1594.79     1435.49    183.75 o 
  11   6   0     1993.16     2003.52    222.35 o 
   1   7   0    18294.10    17850.53    213.61 o 
   2   7   0    28766.25    28874.67    349.86 o 
   3   7   0     5913.75     6020.09    261.52 o 
   4   7   0     2394.45     2483.29    131.96 o 
   5   7   0      177.34      203.90     84.16 o 
   6   7   0     2559.64     2707.35    166.84 o 
   7   7   0    14646.01    14539.42    500.91 o 
   8   7   0       98.85      187.41    121.82 o 
   9   7   0     6042.94     6116.79    277.16 o 
  10   7   0     1114.73     1065.10    176.29 o 
  11   7   0      422.08      439.78    182.75 o 
   0   8   0    32277.23    31638.43    255.39 o 
   1   8   0      883.87     1080.09     65.46 o 
   2   8   0      390.96      348.22     58.04 o 
   3   8   0    14440.40    13968.99    319.42 o 
   4   8   0     1223.29     1477.34    114.79 o 
   5   8   0    22846.75    24199.25    509.87 o 
   6   8   0      322.98      383.53    111.29 o 
   7   8   0     1538.41     1544.32    159.51 o 
   8   8   0     2423.95     2408.56    182.60 o 
   9   8   0      862.70      869.34    161.97 o 
  10   8   0       98.55      197.52    147.83 o 
  11   8   0     3484.18     4077.58    303.56 o 
   1   9   0    14070.13    14021.29    214.56 o 
   2   9   0      789.11      712.11     69.20 o 
   3   9   0      114.13      152.66     57.44 o 
   4   9   0    34786.46    35610.17    553.81 o 
   5   9   0       68.30      111.74     92.86 o 
   6   9   0     4584.96     5136.68    218.77 o 
   7   9   0     7110.78     7152.58    315.89 o 
   8   9   0       18.59        9.22    125.12 o 
   9   9   0     4645.46     4496.25    290.45 o 
  10   9   0      499.63      446.08    163.08 o 
  11   9   0       67.74      145.69    178.06 o 
   0  10   0    54092.61    57129.61    385.68 o 
   1  10   0     3484.25     3967.61    148.48 o 
   2  10   0    18500.71    19133.45    302.53 o 
   3  10   0     2226.09     2329.86    123.46 o 
   4  10   0     1834.64     1952.92    134.15 o 
   5  10   0      798.08      934.46    122.02 o 
   6  10   0     7620.47     7545.09    310.54 o 
   7  10   0      356.93      336.21    124.53 o 
   8  10   0    11729.52    12497.98    562.93 o 
   9  10   0      137.43      133.65    139.84 o 
  10  10   0     1917.93     2005.16    210.14 o 
   1  11   0    12994.17    13735.95    235.10 o 
   2  11   0     9192.96     8860.45    250.23 o 
   3  11   0      194.53      192.79     67.06 o 
   4  11   0    23726.24    23817.33    486.22 o 
   5  11   0       17.66       52.90     95.20 o 
   6  11   0     7290.86     8220.13    313.51 o 
   7  11   0     3297.44     3888.17    207.39 o 
   8  11   0      504.48      543.10    140.62 o 
   9  11   0      380.94      467.54    146.87 o 
  10  11   0     2691.61     2848.89    240.74 o 
   0  12   0     2522.19     2384.91     84.51 o 
   1  12   0      612.13      428.73     67.39 o 
   2  12   0     7789.63     7926.34    254.10 o 
   3  12   0    36260.18    35941.38    511.04 o 
   4  12   0     1787.35     1585.24    141.69 o 
   5  12   0    22667.82    23367.42    564.99 o 
   6  12   0     3586.61     3841.92    240.03 o 
   7  12   0      356.48      357.37    125.89 o 
   8  12   0     2352.47     2522.20    191.95 o 
   9  12   0      133.02       89.58    144.05 o 
  10  12   0     1921.73     1660.95    219.37 o 
   1  13   0    45632.30    43636.76    438.16 o 
   2  13   0      999.72     1083.59     90.30 o 
   3  13   0     3101.61     3270.58    161.51 o 
   4  13   0     1099.56     1192.54    108.41 o 
   5  13   0      954.55     1113.81    135.94 o 
   6  13   0     1359.93     1583.29    152.95 o 
   7  13   0     9730.49    10427.20    355.48 o 
   8  13   0      249.82      332.72    127.78 o 
   9  13   0     8090.01     8233.07    407.54 o 
  10  13   0      562.94      696.93    181.41 o 
   0  14   0    10856.56    10865.73    244.69 o 
   1  14   0     1318.55      692.70    131.43 o 
   2  14   0     2059.37     1538.66    128.61 o 
   3  14   0    29258.43    29494.40    504.11 o 
   4  14   0       36.94       54.07     82.52 o 
   5  14   0    19246.96    19117.02    538.07 o 
   6  14   0     1640.43     1715.43    175.47 o 
   7  14   0     2885.42     3046.16    209.67 o 
   8  14   0     1715.82     1696.57    179.97 o 
   9  14   0      207.26      429.89    171.48 o 
   1  15   0    11768.96    11971.25    282.23 o 
   2  15   0    20076.41    21258.06    398.77 o 
   3  15   0     2086.82     2164.34    143.76 o 
   4  15   0    26063.78    24684.22    529.41 o 
   5  15   0       16.34       83.00    107.33 o 
   6  15   0     5741.54     5780.21    256.68 o 
   7  15   0     2513.71     2524.71    213.94 o 
   8  15   0       12.89       40.03    136.35 o 
   9  15   0     2838.55     2965.27    228.19 o 
  10  15   0     1359.67     1366.93    217.80 o 
   0  16   0    43751.13    43060.98    487.09 o 
   1  16   0     1642.71     1582.61    131.80 o 
   2  16   0    27519.14    28254.71    475.05 o 
   3  16   0      384.01      408.21     98.08 o 
   4  16   0        1.13       37.90     96.87 o 
   5  16   0      519.26      413.68    118.40 o 
   6  16   0    12965.07    13358.72    567.73 o 
   7  16   0      905.51      933.83    157.63 o 
   8  16   0     7178.61     7789.81    380.18 o 
   9  16   0        2.46       17.74    147.86 o 
  10  16   0     1950.97     2140.21    233.27 o 
   1  17   0    13279.18    13108.40    345.09 o 
   2  17   0    24261.14    23650.72    481.29 o 
   3  17   0      957.85     1147.72    124.72 o 
   4  17   0    16436.49    16098.76    490.93 o 
   5  17   0       45.09       86.94    109.74 o 
   6  17   0     6981.59     7556.41    345.20 o 
   7  17   0     3889.25     4468.66    235.68 o 
   8  17   0       35.45      132.69    147.72 o 
   9  17   0     2683.64     2890.08    236.29 o 
   0  18   0     2789.49     2872.36    138.79 o 
   1  18   0     1840.09     1585.99    169.12 o 
   2  18   0     9218.04     9028.59    390.79 o 
   3  18   0    29807.99    29717.55    593.38 o 
   4  18   0      225.35      104.26    108.47 o 
   5  18   0    17184.25    15753.03    562.55 o 
   6  18   0     1094.10     1251.99    160.87 o 
   7  18   0       45.78       42.64    139.92 o 
   8  18   0      512.84      535.02    159.88 o 
   9  18   0      800.98      801.33    188.13 o 
   1  19   0    38330.84    38291.77    562.17 o 
   2  19   0     1021.48      950.34    131.04 o 
   3  19   0     1844.41     1867.55    165.64 o 
   4  19   0      776.85      886.57    137.28 o 
   5  19   0     6152.74     5723.04    276.52 o 
   6  19   0       87.51      116.78    132.27 o 
   7  19   0     9251.00     9386.15    408.33 o 
   8  19   0        4.59        2.54    148.42 o 
   9  19   0     4415.14     4261.65    300.97 o 
   0  20   0    12976.13    13207.89    366.77 o 
   1  20   0     7505.68     7839.81    352.75 o 
   2  20   0     7374.94     7784.88    278.72 o 
   3  20   0    11060.25    11672.45    489.35 o 
   4  20   0       29.34       86.39    123.82 o 
   5  20   0     2724.65     2608.00    190.33 o 
   6  20   0     5094.11     5199.10    288.52 o 
   7  20   0      357.10      278.40    164.33 o 
   8  20   0     4582.89     4356.81    282.21 o 
   9  20   0      974.63      860.92    213.42 o 
   1  21   0       13.49        1.08    102.58 o 
   2  21   0    14612.87    15320.42    487.73 o 
   3  21   0      580.77      642.83    146.89 o 
   4  21   0    21340.69    22525.05    650.69 o 
   5  21   0     1369.29     1199.13    163.98 o 
   6  21   0     4202.31     4092.81    261.22 o 
   7  21   0       30.09       17.88    144.38 o 
   8  21   0        4.38       37.70    168.97 o 
   9  21   0      362.14      418.75    186.66 o 
   0  22   0    20143.78    20844.27    514.85 o 
   2  22   0     9604.10    10034.25    476.18 o 
   3  22   0     9318.32     9593.58    355.67 o 
   4  22   0      477.14      527.54    164.12 o 
   5  22   0     6498.70     7056.46    298.06 o 
   6  22   0     7575.36     7479.12    338.76 o 
   7  22   0      132.42      156.27    160.46 o 
   8  22   0     4404.81     3756.88    295.62 o 
   1  23   0    21198.52    22192.39    552.58 o 
   2  23   0     1884.75     1839.36    178.88 o 
   3  23   0     1488.54     1627.05    206.98 o 
   4  23   0     1771.28     1591.37    171.88 o 
   5  23   0      871.84      890.35    181.39 o 
   6  23   0      349.76      336.36    172.60 o 
   7  23   0     6594.56     6353.71    369.72 o 
   8  23   0      428.76      475.66    204.24 o 
   0  24   0     2746.11     3028.78    193.67 o 
   1  24   0     4598.38     3752.10    300.40 o 
   2  24   0     1913.99     2114.67    185.30 o 
   3  24   0    13460.09    13704.27    625.67 o 
   4  24   0      133.26      171.76    158.31 o 
   5  24   0    12685.33    12561.33    489.91 o 
   6  24   0       52.82      149.70    154.19 o 
   7  24   0     2423.62     2140.59    258.72 o 
   8  24   0      945.37     1109.51    219.17 o 
   1  25   0     4692.30     5058.67    260.61 o 
   2  25   0     7735.65     7826.49    383.75 o 
   3  25   0     4800.99     4806.13    301.09 o 
   4  25   0    11057.43    11875.53    473.86 o 
   5  25   0     2527.79     2527.20    242.70 o 
   6  25   0     4932.31     4480.10    316.40 o 
   7  25   0     3168.89     3110.62    296.04 o 
   8  25   0      108.99       22.33    208.00 o 
   0  26   0    23591.34    25373.68    676.28 o 
   1  26   0      917.78      872.93    178.97 o 
   2  26   0    12089.80    13193.68    603.72 o 
   3  26   0       26.17       21.28    156.03 o 
   4  26   0      383.60      380.60    192.59 o 
   5  26   0       40.87      120.45    172.75 o 
   6  26   0     3985.49     3673.70    326.34 o 
   7  26   0      645.49      487.91    211.03 o 
   1  27   0     7290.23     7635.97    376.49 o 
   2  27   0     3171.17     3425.65    268.84 o 
   3  27   0      275.51      433.82    184.49 o 
   4  27   0    10775.73    11935.12    504.15 o 
   5  27   0       70.93       33.79    176.97 o 
   6  27   0     6395.46     6018.35    366.82 o 
   7  27   0     2121.27     2132.64    265.81 o 
   0  28   0     1770.84     2039.03    222.20 o 
   1  28   0     1276.97     1294.03    202.07 o 
   2  28   0     2357.90     2508.16    241.14 o 
   3  28   0    11063.85    11901.27    507.45 o 
   4  28   0      372.49      435.35    205.89 o 
   5  28   0     6875.32     7138.29    417.86 o 
   6  28   0      273.01      127.03    211.72 o 
   1  29   0     9681.20    10425.59    455.64 o 
   2  29   0      148.38      178.74    177.34 o 
   3  29   0     5697.73     6058.05    385.31 o 
   4  29   0      659.05      723.91    210.93 o 
   5  29   0     1648.77     1425.24    241.15 o 
   6  29   0      104.95      153.10    208.02 o 
   0  30   0     7329.06     8810.61    379.55 o 
   1  30   0     1995.60     2161.16    240.59 o 
   2  30   0     1319.03     1543.66    237.60 o 
   3  30   0     2417.64     2442.86    262.23 o 
   4  30   0       65.18       14.63    208.08 o 
   5  30   0     2801.88     2635.27    304.85 o 
   1  31   0      358.26      442.85    197.63 o 
   2  31   0     3836.39     3853.03    297.99 o 
   3  31   0      850.88      831.76    236.97 o 
   4  31   0     7076.13     6853.47    410.91 o 
   5  31   0        8.35       70.54    221.93 o 
   0  32   0     7838.63     9794.28    464.26 o 
   1  32   0       25.68      106.64    205.77 o 
   2  32   0     2841.19     3159.79    289.64 o 
   3  32   0      898.23     1100.09    248.41 o 
   4  32   0       66.49       33.91    230.51 o 
   1  33   0     3105.32     3005.24    305.25 o 
   2  33   0     2201.74     2377.70    301.80 o 
   3  33   0      574.57      857.04    245.82 o 
   0  34   0       52.70      282.89    250.89 o 
   1  34   0     3697.69     3821.76    368.67 o 
   2  34   0       57.10        6.63    241.94 o 
   1  35   0     3880.44     4593.20    407.36 o 
 -11   0   1      546.56      509.57    156.96 o 
  -9   0   1     5745.65     5415.82    254.32 o 
  -7   0   1    11743.77    12091.42    421.26 o 
  -5   0   1     8563.12     8597.41    299.68 o 
  -3   0   1     5207.92     5046.65    198.03 o 
  -1   0   1    66222.79    62349.29    294.30 o 
   1   0   1   134759.72   161772.94    722.49 o 
   3   0   1    69714.65    73161.38    624.66 o 
   5   0   1    13121.76    12663.72    389.96 o 
   7   0   1    24668.61    23000.53    613.24 o 
   9   0   1     8530.62     8678.51    368.37 o 
  11   0   1     1263.12     1321.87    221.51 o 
 -11   1   1     2404.78     2346.55    201.88 o 
 -10   1   1     1509.40     1280.84    161.44 o 
  -9   1   1      870.48      967.67    152.21 o 
  -8   1   1     7358.09     7070.62    312.95 o 
  -7   1   1     1714.35     1635.40    147.46 o 
  -6   1   1     1114.68      762.93    112.77 o 
  -5   1   1    19235.50    18056.31    403.85 o 
  -4   1   1     1405.87     1087.05     94.13 o 
  -3   1   1    43197.32    42798.75    452.23 o 
  -2   1   1    10972.50    11661.09    236.38 o 
  -1   1   1    33429.39    34533.66    302.52 o 
   0   1   1    61582.29    63999.59    850.05 o 
   1   1   1     2015.13     2489.19     89.94 o 
   2   1   1    10313.92    11246.16    235.20 o 
   3   1   1    60007.83    60521.11    576.77 o 
   4   1   1       22.39       76.53     72.03 o 
   5   1   1    34328.29    32913.80    564.78 o 
   6   1   1     2532.57     2537.96    158.36 o 
   7   1   1     4071.76     4186.39    242.65 o 
   8   1   1     7279.72     7373.86    329.85 o 
   9   1   1      329.30      317.16    139.96 o 
  10   1   1      567.95      476.41    143.80 o 
  11   1   1     2501.41     2666.92    267.91 o 
 -11   2   1       18.28       68.04    138.39 o 
 -10   2   1     1706.33     1615.42    185.27 o 
  -9   2   1     1075.33     1087.65    145.44 o 
  -8   2   1     1231.15     1349.78    155.69 o 
  -7   2   1      323.03      240.50    100.32 o 
  -6   2   1    11311.66    10625.50    407.89 o 
  -5   2   1      558.60      582.11     85.96 o 
  -4   2   1    64314.68    63434.11    642.90 o 
  -3   2   1     2306.34     2826.81    134.28 o 
  -2   2   1     8633.36     9263.62    221.14 o 
  -1   2   1    20990.99    18126.72    212.36 o 
   0   2   1    13366.48    14146.29    362.87 o 
   1   2   1     6835.13     6983.23    167.70 o 
   2   2   1    39905.87    42412.09    439.61 o 
   3   2   1     5769.78     6488.25    236.56 o 
   4   2   1    78377.55    78498.27    762.02 o 
   5   2   1      127.20      142.94     80.40 o 
   6   2   1     7402.59     7856.18    262.78 o 
   7   2   1     4975.03     4990.12    239.80 o 
   8   2   1      206.88      160.05    133.37 o 
   9   2   1     1529.20     1605.81    179.00 o 
  10   2   1      921.02     1074.25    173.79 o 
  11   2   1      171.50      201.66    174.77 o 
 -11   3   1      728.13      871.69    162.64 o 
 -10   3   1     1580.26     1491.90    168.22 o 
  -9   3   1      584.00      589.17    139.91 o 
  -8   3   1    18814.21    18720.23    580.12 o 
  -7   3   1      346.15      287.79    108.10 o 
  -6   3   1     5325.52     5035.65    249.92 o 
  -5   3   1     1429.24     1251.59    111.22 o 
  -4   3   1    10607.49    10383.96    313.10 o 
  -3   3   1     3172.34     3437.21    158.53 o 
  -2   3   1     2858.61     2793.71    134.89 o 
  -1   3   1      126.29      238.29     34.45 o 
   0   3   1   156886.59   169872.20   3140.46 o 
   1   3   1     3292.50     3985.96    138.15 o 
   2   3   1    52142.27    49876.13    501.77 o 
   3   3   1     6953.14     6978.46    260.07 o 
   4   3   1     6542.45     6656.86    220.84 o 
   5   3   1      912.49      926.71     98.19 o 
   6   3   1     8183.24     7956.50    294.25 o 
   7   3   1      342.16      367.74    118.40 o 
   8   3   1    18284.99    18063.69    632.64 o 
   9   3   1      119.25      119.59    123.49 o 
  10   3   1     3051.57     3075.13    231.48 o 
  11   3   1      244.41      221.55    167.69 o 
 -11   4   1       65.03       27.13    146.29 o 
 -10   4   1     1420.04     1323.69    168.40 o 
  -9   4   1     5645.59     5624.03    291.82 o 
  -8   4   1      553.72      537.35    134.33 o 
  -7   4   1    15146.93    13980.07    507.60 o 
  -6   4   1     2380.97     2399.32    152.60 o 
  -5   4   1     7762.48     7411.66    234.73 o 
  -4   4   1    12176.12    11311.10    336.26 o 
  -3   4   1      916.11      919.23     78.03 o 
  -2   4   1    30639.82    29323.60    358.46 o 
  -1   4   1    70441.12    69159.08    377.87 o 
   0   4   1    13430.69    12580.69    105.98 o 
   1   4   1     2202.76     2409.74     91.99 o 
   2   4   1     6161.25     6261.83    235.09 o 
   3   4   1    15808.28    15902.02    343.49 o 
   4   4   1    30553.58    29829.15    507.44 o 
   5   4   1     1103.99     1200.95    109.89 o 
   6   4   1    12136.11    11362.10    446.08 o 
   7   4   1     5320.70     5207.43    237.22 o 
   8   4   1      779.69      678.98    146.84 o 
   9   4   1     1949.62     1903.05    178.33 o 
  10   4   1      918.22     1059.28    172.56 o 
  11   4   1      782.08      723.22    199.13 o 
 -11   5   1     5334.41     5365.65    290.74 o 
 -10   5   1        1.28       23.58    121.62 o 
  -9   5   1     5134.91     4966.19    273.21 o 
  -8   5   1       82.80      113.16    107.71 o 
  -7   5   1      191.49      159.44    114.91 o 
  -6   5   1     1087.22     1097.39    109.89 o 
  -5   5   1    31278.76    28907.52    519.41 o 
  -4   5   1       12.81       30.03     61.83 o 
  -3   5   1    41681.31    40886.56    504.85 o 
  -2   5   1     2703.58     2853.32    121.68 o 
  -1   5   1     9169.84     8968.85    143.18 o 
   0   5   1     1064.16     1281.71     77.59 o 
   1   5   1     2084.15     2633.29     88.14 o 
   2   5   1    12923.96    12690.88    271.58 o 
   3   5   1    26201.34    26705.18    435.12 o 
   4   5   1      399.34      359.70     75.73 o 
   5   5   1    15484.04    14652.07    422.98 o 
   6   5   1      406.50      287.15    102.66 o 
   7   5   1     5394.07     5172.73    249.23 o 
   8   5   1      258.16      408.69    119.65 o 
   9   5   1       15.60       59.49    126.76 o 
  10   5   1      132.50      242.77    150.16 o 
  11   5   1     2829.84     3163.77    275.01 o 
 -11   6   1        3.63       47.47    157.84 o 
 -10   6   1      630.24      617.99    148.91 o 
  -9   6   1     4876.65     4682.23    275.35 o 
  -8   6   1     1551.38     1462.36    165.22 o 
  -7   6   1    19813.47    17075.19    562.77 o 
  -6   6   1     2760.35     2697.73    159.78 o 
  -5   6   1    15342.55    14130.21    421.64 o 
  -4   6   1    25224.03    25035.50    458.75 o 
  -3   6   1      739.84      887.13     86.03 o 
  -2   6   1     4650.02     5051.64    180.80 o 
  -1   6   1    22145.36    20502.12    214.22 o 
   0   6   1      158.77      208.54     55.14 o 
   1   6   1    30138.12    32643.03    285.54 o 
   2   6   1       39.31       64.18     51.34 o 
   3   6   1    21150.96    23694.27    426.09 o 
   4   6   1     7249.67     7919.22    230.40 o 
   5   6   1      421.74      400.49     91.32 o 
   6   6   1       64.47       65.64     86.53 o 
   7   6   1     7927.48     7533.76    314.91 o 
   8   6   1      131.21       82.90    116.32 o 
   9   6   1     4816.49     4597.56    245.03 o 
  10   6   1       14.96       65.72    143.85 o 
 -11   7   1      801.28      744.82    180.28 o 
 -10   7   1     1166.21     1209.90    176.73 o 
  -9   7   1      507.12      591.51    136.90 o 
  -8   7   1    18944.12    18592.91    590.65 o 
  -7   7   1     3363.62     3478.25    195.64 o 
  -6   7   1     9178.42     9346.21    301.34 o 
  -5   7   1     5232.02     5486.59    228.27 o 
  -4   7   1    10938.82    11377.24    361.24 o 
  -3   7   1     7476.72     7716.50    261.90 o 
  -2   7   1    32527.18    33386.28    361.98 o 
  -1   7   1     7212.51     6584.86    146.52 o 
   0   7   1    34280.02    34442.29    182.66 o 
   1   7   1    15275.06    15512.36    211.20 o 
   2   7   1     5383.59     5811.45    201.42 o 
   3   7   1     5680.68     6133.88    186.55 o 
   4   7   1     2447.78     2763.58    141.50 o 
   5   7   1     9984.96    10401.52    292.13 o 
   6   7   1      686.67      640.72    105.79 o 
   7   7   1     1279.63     1244.39    135.78 o 
   8   7   1     9069.27     8194.92    376.33 o 
   9   7   1        4.44       26.67    123.19 o 
  10   7   1     1938.72     2066.83    207.54 o 
 -11   8   1        0.64       16.56    156.10 o 
 -10   8   1     5492.04     5497.44    331.50 o 
  -9   8   1       31.58       56.27    122.78 o 
  -8   8   1     4049.78     4268.65    261.73 o 
  -7   8   1      333.36      520.70    114.92 o 
  -6   8   1     6782.74     6964.66    290.71 o 
  -5   8   1       27.04       68.78     87.97 o 
  -4   8   1    61514.63    65372.29    727.55 o 
  -3   8   1     5472.36     5354.61    168.72 o 
  -2   8   1    18460.82    19071.89    284.22 o 
  -1   8   1     3243.03     3422.33    125.36 o 
   0   8   1     9063.42     9215.36    222.16 o 
   1   8   1      178.94      252.83     50.37 o 
   2   8   1     4012.82     4152.16    188.05 o 
   3   8   1       27.14       71.26     61.54 o 
   4   8   1    17887.78    19675.62    441.65 o 
   5   8   1      769.55      821.19    115.50 o 
   6   8   1     7660.69     7899.92    307.75 o 
   7   8   1      124.79      158.08    110.93 o 
   8   8   1     2481.28     2571.76    201.27 o 
   9   8   1       22.68       48.92    131.70 o 
  10   8   1      905.33      857.19    177.97 o 
 -11   9   1     1466.77     1633.70    208.07 o 
 -10   9   1      404.81      292.63    168.78 o 
  -9   9   1     1383.13     1503.92    181.02 o 
  -8   9   1     6835.77     6478.22    336.81 o 
  -7   9   1        3.59        5.59    106.32 o 
  -6   9   1    21647.37    22145.11    553.71 o 
  -5   9   1    18567.04    20078.12    494.39 o 
  -4   9   1     2438.63     2677.61    132.45 o 
  -3   9   1    16201.20    15483.16    320.21 o 
  -2   9   1     3112.42     3452.48    125.17 o 
  -1   9   1    16444.38    16217.87    222.24 o 
   0   9   1    11468.52    12045.74    107.78 o 
   1   9   1     6122.14     6591.57    175.10 o 
   2   9   1    17793.01    18096.85    298.60 o 
   3   9   1    11038.06    10585.96    307.51 o 
   4   9   1     3894.62     3800.59    178.13 o 
   5   9   1     6535.81     6915.06    268.81 o 
   6   9   1     1389.39     1514.08    145.11 o 
   7   9   1     3812.52     3985.23    213.67 o 
   8   9   1     3291.86     3531.34    227.62 o 
   9   9   1       53.43        2.48    138.55 o 
  10   9   1     2264.30     2124.14    216.24 o 
 -11  10   1       22.47       46.24    176.64 o 
 -10  10   1     2100.73     2583.01    228.80 o 
  -9  10   1     6357.56     6447.70    300.27 o 
  -8  10   1       43.89      122.79    117.56 o 
  -7  10   1    13107.16    13475.65    530.74 o 
  -6  10   1       33.57       62.53    104.70 o 
  -5  10   1    10916.67    11857.81    420.78 o 
  -4  10   1      166.15      176.86     76.23 o 
  -3  10   1      240.62      448.80     73.16 o 
  -2  10   1    24072.05    24970.28    327.94 o 
  -1  10   1    62076.12    60027.30    428.79 o 
   0  10   1     8652.78     8719.57    126.76 o 
   1  10   1    37608.19    37462.26    348.20 o 
   2  10   1       27.60       49.68     49.68 o 
   3  10   1     8039.40     7751.40    297.90 o 
   4  10   1     1423.75     1167.39    120.33 o 
   5  10   1      574.31      594.39    120.71 o 
   6  10   1     3794.97     4502.71    222.09 o 
   7  10   1     9524.44     9275.06    354.05 o 
   8  10   1      127.53      168.91    127.96 o 
   9  10   1     7299.11     6515.37    383.40 o 
  10  10   1      219.42      192.68    163.31 o 
 -10  11   1      124.01      160.69    154.74 o 
  -9  11   1     3640.81     4151.35    239.77 o 
  -8  11   1     1443.78     1505.10    166.23 o 
  -7  11   1       62.97       41.97    115.06 o 
  -6  11   1       32.83       61.27     99.73 o 
  -5  11   1    23480.44    24444.81    540.36 o 
  -4  11   1     1151.87     1430.36    101.64 o 
  -3  11   1    38726.23    37266.84    496.01 o 
  -2  11   1     7100.80     8107.95    231.65 o 
  -1  11   1    12328.19    11961.28    233.78 o 
   0  11   1    15678.09    15151.40    169.71 o 
   1  11   1     1296.53     1424.58     86.84 o 
   2  11   1     1836.37     1821.39    110.20 o 
   3  11   1    17577.65    16972.56    383.27 o 
   4  11   1     1198.32     1234.25    112.20 o 
   5  11   1    23655.06    24283.74    578.78 o 
   6  11   1      379.25      453.25    122.57 o 
   7  11   1     4001.49     4009.11    248.97 o 
   8  11   1     3208.12     3179.73    232.01 o 
   9  11   1      194.13      287.45    158.76 o 
  10  11   1      110.79      187.56    159.77 o 
 -10  12   1      897.83      974.41    177.38 o 
  -9  12   1     3291.92     2938.27    246.48 o 
  -8  12   1      739.96      827.48    140.88 o 
  -7  12   1     7540.98     7741.84    315.97 o 
  -6  12   1      885.27      982.30    135.73 o 
  -5  12   1     2269.28     2208.90    157.78 o 
  -4  12   1    20756.37    18781.73    428.64 o 
  -3  12   1      323.58      341.63     79.14 o 
  -2  12   1    20244.98    19574.74    329.92 o 
  -1  12   1    11967.43    11261.60    240.64 o 
   0  12   1     5998.62     6178.56    110.05 o 
   1  12   1    15079.07    14847.55    266.89 o 
   2  12   1     8043.68     7823.66    260.63 o 
   3  12   1     1149.60     1131.18    106.36 o 
   4  12   1    30398.97    28277.95    544.52 o 
   5  12   1      413.24      288.22    114.70 o 
   6  12   1    14015.37    14010.88    541.24 o 
   7  12   1     1469.15     1445.54    160.47 o 
   8  12   1     1187.30     1202.19    169.95 o 
   9  12   1     3617.36     3490.65    251.38 o 
  10  12   1      723.86      854.73    186.26 o 
 -10  13   1     1203.56     1166.19    199.92 o 
  -9  13   1      190.30      227.54    138.45 o 
  -8  13   1     7133.89     7544.86    353.57 o 
  -7  13   1       74.40      124.76    114.26 o 
  -6  13   1    13146.70    13430.45    498.00 o 
  -5  13   1      828.82      893.32    114.68 o 
  -4  13   1     4779.33     4117.25    180.36 o 
  -3  13   1      905.93     1017.61     89.56 o 
  -2  13   1    14621.54    15077.33    319.84 o 
  -1  13   1      322.12      273.02     62.56 o 
   0  13   1    50031.77    49694.52    311.49 o 
   1  13   1      517.25      686.17     78.84 o 
   2  13   1    38790.41    39683.61    488.05 o 
   3  13   1      603.17      645.22     97.19 o 
   4  13   1     9399.45     8857.41    271.39 o 
   5  13   1       58.40      114.28    101.26 o 
   6  13   1     7743.47     8007.70    346.64 o 
   7  13   1        1.13       53.73    119.26 o 
   8  13   1     8346.51     8470.93    394.05 o 
   9  13   1       59.23       46.94    147.87 o 
  10  13   1     3496.58     3527.96    255.88 o 
 -10  14   1     3499.97     3542.28    288.80 o 
  -9  14   1     1228.93     1260.27    175.94 o 
  -8  14   1       24.18       38.47    125.35 o 
  -7  14   1     1609.81     1623.29    167.93 o 
  -6  14   1     4916.86     5274.40    236.45 o 
  -5  14   1     1047.57     1071.08    125.68 o 
  -4  14   1    20590.92    19576.00    460.02 o 
  -3  14   1     7739.37     8011.54    308.39 o 
  -2  14   1    20732.66    20752.77    366.92 o 
  -1  14   1    13187.49    12911.48    275.72 o 
   0  14   1     1496.10     1652.75     72.22 o 
   1  14   1     9152.79     8871.64    245.22 o 
   2  14   1    21106.44    21640.29    385.81 o 
   3  14   1     8955.16     9195.08    366.67 o 
   4  14   1    18524.91    16034.34    466.40 o 
   5  14   1      384.32      494.51    122.91 o 
   6  14   1    13420.99    13265.67    524.86 o 
   7  14   1     4329.83     4425.87    273.11 o 
   8  14   1     1202.57      993.62    174.19 o 
   9  14   1     1584.20     1664.44    199.18 o 
  10  14   1      902.68      764.68    209.06 o 
 -10  15   1      521.12      549.08    183.83 o 
  -9  15   1     1038.86     1136.47    180.26 o 
  -8  15   1     1982.51     1872.12    195.51 o 
  -7  15   1      819.20      812.91    133.11 o 
  -6  15   1     6397.10     6629.12    318.06 o 
  -5  15   1    10901.11     9959.93    316.08 o 
  -4  15   1     3329.81     3280.32    153.98 o 
  -3  15   1    22929.70    23096.05    449.16 o 
  -2  15   1    12306.94    12925.33    330.42 o 
  -1  15   1    16977.56    15410.06    352.49 o 
   0  15   1     8842.92     8912.20    125.62 o 
   1  15   1     3613.89     3459.88    172.70 o 
   2  15   1     7931.62     8045.66    308.02 o 
   3  15   1    28251.67    28218.05    517.04 o 
   4  15   1      622.54      679.64    111.16 o 
   5  15   1    23272.16    22773.46    609.07 o 
   6  15   1      796.29      834.80    150.54 o 
   7  15   1     3775.85     4323.65    240.34 o 
   8  15   1      650.20      577.93    157.29 o 
   9  15   1        6.36       63.54    164.04 o 
  10  15   1     1261.95     1109.09    205.38 o 
 -10  16   1        5.90       77.54    169.62 o 
  -9  16   1     5864.82     5937.97    335.71 o 
  -8  16   1      694.22      645.97    151.92 o 
  -7  16   1     9542.55     9496.49    366.40 o 
  -6  16   1      546.46      630.21    127.93 o 
  -5  16   1     5388.87     5429.64    219.80 o 
  -4  16   1       40.88      117.49     88.80 o 
  -3  16   1      361.47      325.17     93.46 o 
  -2  16   1      169.42      125.28     82.39 o 
  -1  16   1    36755.92    35352.39    451.32 o 
   0  16   1    13359.79    12853.21    256.19 o 
   1  16   1    56149.57    55321.63    575.86 o 
   2  16   1     1521.59     1278.64    129.59 o 
   3  16   1     6946.34     6971.12    259.51 o 
   4  16   1      597.94      622.94    108.95 o 
   5  16   1       30.60       54.92    116.87 o 
   6  16   1       16.14        2.73    119.92 o 
   7  16   1     8709.84     8663.22    383.12 o 
   8  16   1       18.92       18.23    136.11 o 
   9  16   1     7690.81     7538.79    342.20 o 
 -10  17   1      513.14      575.90    207.52 o 
  -9  17   1      617.48      676.76    179.18 o 
  -8  17   1     2483.65     2866.52    207.68 o 
  -7  17   1      606.45      704.71    143.80 o 
  -6  17   1     7572.86     7718.13    310.74 o 
  -5  17   1    10494.93     9150.61    330.12 o 
  -4  17   1     2631.94     2787.55    165.11 o 
  -3  17   1    17900.08    18747.80    458.16 o 
  -2  17   1     1021.30      997.15    114.97 o 
  -1  17   1     5485.33     5696.14    191.00 o 
   0  17   1     9150.59     8739.52    173.47 o 
   2  17   1    11044.93    11490.48    369.99 o 
   3  17   1    21884.65    22775.55    508.89 o 
   4  17   1     1855.52     1856.54    156.10 o 
   5  17   1    11388.86    10369.09    360.90 o 
   6  17   1     2095.90     2184.03    191.22 o 
   7  17   1     1509.01     1452.75    182.40 o 
   8  17   1     2639.26     2707.73    223.10 o 
   9  17   1      205.41      287.73    173.79 o 
  -9  18   1       95.11       95.16    160.27 o 
  -8  18   1      500.70      486.52    156.74 o 
  -7  18   1     1081.88     1024.15    156.96 o 
  -6  18   1     2025.11     2072.67    184.33 o 
  -5  18   1        9.21       34.91    106.11 o 
  -4  18   1    17724.67    18496.38    520.59 o 
  -3  18   1     2775.63     2905.48    198.54 o 
  -2  18   1    33336.19    33843.31    547.36 o 
  -1  18   1     2338.10      940.54    150.20 o 
   0  18   1     6889.00     6870.80    146.26 o 
   1  18   1     6065.46     3770.26    297.20 o 
   2  18   1    10110.57     9909.58    401.50 o 
   3  18   1      245.71      260.26    115.24 o 
   4  18   1    12245.82    11900.74    464.40 o 
   5  18   1     1471.54     1479.31    143.71 o 
   6  18   1    10275.61    10459.46    381.71 o 
   7  18   1      754.10      554.01    154.39 o 
   8  18   1      443.90      326.02    169.72 o 
   9  18   1      249.49      203.15    169.68 o 
  -9  19   1      427.26      506.36    194.06 o 
  -8  19   1     5265.75     5199.46    303.52 o 
  -7  19   1     1024.33      947.11    168.46 o 
  -6  19   1    10240.29     9504.07    382.56 o 
  -5  19   1     3796.07     3591.50    208.68 o 
  -4  19   1     2737.54     2746.53    181.80 o 
  -3  19   1     1864.04     2009.93    155.52 o 
  -2  19   1     5599.93     5736.31    270.93 o 
  -1  19   1      978.89     1050.26    116.47 o 
   0  19   1    24891.31    23967.30    486.04 o 
   1  19   1     3906.03     3635.23    211.49 o 
   2  19   1    25234.53    26061.18    529.94 o 
   3  19   1     3104.71     3254.13    175.58 o 
   4  19   1      461.03      468.35    134.80 o 
   5  19   1      780.39      816.21    134.15 o 
   6  19   1     6522.00     6425.51    305.91 o 
   7  19   1       14.92       27.41    137.04 o 
   8  19   1     5754.06     5363.15    328.71 o 
   9  19   1      322.85      355.30    173.01 o 
  -9  20   1     5468.37     5168.45    387.86 o 
  -8  20   1        6.56       18.23    151.05 o 
  -7  20   1     6647.97     6508.24    316.85 o 
  -6  20   1      638.75      664.30    154.49 o 
  -5  20   1     3394.40     3302.27    214.40 o 
  -4  20   1     4536.08     4368.79    251.06 o 
  -3  20   1      563.60      526.90    131.72 o 
  -2  20   1    12946.16    12381.94    444.98 o 
  -1  20   1    18020.80    17799.59    430.78 o 
   0  20   1      710.20      898.25     83.27 o 
   1  20   1    17721.60    17207.19    432.40 o 
   2  20   1     1360.70     1247.89    159.75 o 
   3  20   1      745.97      906.02    149.27 o 
   4  20   1    10656.25    10404.98    365.66 o 
   5  20   1       68.36       19.85    119.12 o 
   6  20   1     2673.67     2367.92    218.05 o 
   7  20   1     3932.07     3551.41    259.25 o 
   8  20   1      165.92      156.32    167.49 o 
   9  20   1     2770.79     2375.61    264.22 o 
  -9  21   1     1970.64     2475.50    277.33 o 
  -8  21   1      218.90      372.62    175.58 o 
  -7  21   1       46.22       53.87    157.47 o 
  -6  21   1        1.33        5.73    137.46 o 
  -5  21   1    11113.99    11236.93    387.12 o 
  -4  21   1       14.65        7.14    124.34 o 
  -3  21   1    21241.68    22075.94    585.78 o 
  -2  21   1      725.11      580.83    124.72 o 
  -1  21   1    13211.35    12894.07    424.82 o 
   0  21   1        0.69       63.61     64.98 o 
   1  21   1      481.94      298.92    126.47 o 
   2  21   1      841.27      914.61    136.32 o 
   3  21   1    11880.57    11108.61    507.82 o 
   4  21   1      374.19      283.86    135.64 o 
   5  21   1    15177.53    14238.13    436.22 o 
   6  21   1       61.76       44.72    134.16 o 
   7  21   1     1381.88     1271.27    198.76 o 
   8  21   1       79.37       79.09    164.46 o 
  -9  22   1     1468.03     1427.78    260.11 o 
  -8  22   1       89.92      100.63    178.90 o 
  -7  22   1     6270.30     6315.05    338.31 o 
  -6  22   1     2492.67     2636.33    229.12 o 
  -5  22   1     6475.11     6381.78    303.69 o 
  -4  22   1     5527.72     6516.26    281.86 o 
  -3  22   1      137.41       59.34    137.56 o 
  -2  22   1     3662.33     3837.76    229.88 o 
  -1  22   1     4028.38     4137.59    242.62 o 
   0  22   1      296.25      324.98     74.79 o 
   1  22   1    21717.86    19577.64    510.77 o 
   2  22   1     5522.61     5642.82    300.41 o 
   3  22   1     6857.14     6830.25    332.35 o 
   4  22   1     4730.84     4892.71    272.83 o 
   5  22   1      906.12      782.01    167.06 o 
   6  22   1     1625.70     1402.35    185.38 o 
   7  22   1     3893.35     3616.69    253.40 o 
   8  22   1      558.14      444.57    184.70 o 
  -8  23   1     6918.89     7850.00    429.07 o 
  -7  23   1      223.56      192.85    170.94 o 
  -6  23   1     7364.24     7605.81    332.85 o 
  -5  23   1       88.51      110.60    148.47 o 
  -4  23   1      189.57       94.31    160.63 o 
  -3  23   1     3616.19     4105.42    249.98 o 
  -2  23   1     9498.00     9548.84    348.11 o 
  -1  23   1     5081.34     4864.26    219.99 o 
   0  23   1    19258.45    19063.81    561.46 o 
   1  23   1      306.35      232.39    128.63 o 
   2  23   1    12991.04    12485.21    505.58 o 
   3  23   1      430.62      450.31    143.52 o 
   4  23   1      377.46      437.05    149.93 o 
   5  23   1     1196.65     1151.14    167.15 o 
   6  23   1     2935.14     2884.51    246.71 o 
   7  23   1      843.50      838.65    193.21 o 
   8  23   1     3994.83     4169.14    310.41 o 
  -8  24   1      202.44      166.80    217.76 o 
  -7  24   1      212.30      111.69    173.57 o 
  -6  24   1     3358.10     3348.25    269.10 o 
  -5  24   1      222.06      181.04    159.38 o 
  -4  24   1    19272.53    20808.20    709.23 o 
  -3  24   1       83.49       94.39    147.14 o 
  -2  24   1    10940.76    11552.49    525.28 o 
  -1  24   1     5836.07     5037.69    305.45 o 
   0  24   1       64.81      282.21     88.33 o 
   1  24   1     1083.81     1058.81    142.28 o 
   2  24   1     6919.71     7002.19    337.19 o 
   3  24   1       41.74       13.27    135.31 o 
   4  24   1    11672.63    11806.48    430.17 o 
   5  24   1      178.66      218.38    153.89 o 
   6  24   1     7004.10     6719.29    360.33 o 
   7  24   1      830.98      865.70    190.68 o 
   8  24   1      194.41      157.95    201.37 o 
  -8  25   1     2622.95     2531.55    311.60 o 
  -7  25   1      123.12      165.78    198.62 o 
  -6  25   1     5226.77     5009.64    326.44 o 
  -5  25   1    11957.84    13075.02    496.54 o 
  -4  25   1      200.98      122.02    179.97 o 
  -3  25   1     7847.18     9432.52    400.33 o 
  -2  25   1     1796.95     1755.71    179.38 o 
  -1  25   1      723.71      766.68    160.01 o 
   0  25   1     9980.50    10223.79    234.67 o 
   1  25   1      623.93      583.26    141.88 o 
   2  25   1     5069.25     5622.54    271.25 o 
   3  25   1    12603.61    13323.54    437.42 o 
   4  25   1      517.49      382.28    172.46 o 
   5  25   1     6007.20     5473.32    303.91 o 
   6  25   1      312.20      377.34    176.19 o 
   7  25   1     1080.17      915.48    213.65 o 
  -7  26   1     8483.96     8119.47    468.05 o 
  -6  26   1       19.07       22.81    179.24 o 
  -5  26   1     2596.13     2566.11    283.87 o 
  -4  26   1      348.45      275.07    175.60 o 
  -3  26   1     4504.07     4911.07    331.92 o 
  -2  26   1      461.48      451.25    156.90 o 
  -1  26   1    18632.07    17760.05    612.09 o 
   0  26   1       38.28      186.74     99.57 o 
   1  26   1    16406.54    16617.85    559.80 o 
   2  26   1      358.44      419.29    148.86 o 
   3  26   1     3844.14     3781.24    273.39 o 
   4  26   1      216.81      319.20    169.75 o 
   5  26   1      622.08      647.15    187.25 o 
   6  26   1      333.01      330.50    183.12 o 
   7  26   1     4061.07     3459.52    310.30 o 
  -7  27   1     1457.34     1514.31    297.98 o 
  -6  27   1      834.88      881.92    231.82 o 
  -5  27   1     5873.59     6042.07    351.40 o 
  -4  27   1       58.33      123.57    182.20 o 
  -3  27   1    16472.99    16963.98    766.48 o 
  -2  27   1     2554.49     2522.04    223.36 o 
  -1  27   1     2421.96     2665.46    228.50 o 
   0  27   1     4627.27     4585.55    407.88 o 
   1  27   1     4712.71     4439.01    282.40 o 
   2  27   1     1266.47     1367.44    175.83 o 
   3  27   1     4182.02     4046.63    283.93 o 
   4  27   1       12.17       83.59    167.17 o 
   5  27   1     6152.25     5958.81    330.79 o 
   6  27   1      887.71      888.56    200.99 o 
   7  27   1     3446.38     3284.40    294.98 o 
  -7  28   1     2660.28     2836.61    358.23 o 
  -6  28   1     3058.83     2985.53    303.76 o 
  -5  28   1     1145.87     1056.01    229.20 o 
  -4  28   1    12857.77    15105.90    546.06 o 
  -3  28   1     2099.08     2258.24    269.73 o 
  -2  28   1     5503.75     6036.43    341.65 o 
  -1  28   1     1487.84     1498.19    215.99 o 
   0  28   1      106.24      273.34    113.60 o 
   1  28   1     2593.25     2575.51    220.10 o 
   2  28   1     3908.80     4037.23    265.44 o 
   3  28   1     3291.62     3106.35    250.25 o 
   4  28   1     8061.92     7733.98    393.74 o 
   5  28   1      224.11       73.65    191.81 o 
   6  28   1     3818.88     3162.33    295.32 o 
  -6  29   1     5286.89     5342.53    380.97 o 
  -5  29   1      347.33      398.28    215.66 o 
  -4  29   1      143.86      125.68    221.59 o 
  -3  29   1       10.38       29.06    183.55 o 
  -2  29   1     4678.69     4741.70    298.37 o 
  -1  29   1        6.67       21.85    163.24 o 
   0  29   1    15278.14    14856.62    334.50 o 
   1  29   1       20.31       57.41    154.78 o 
   2  29   1     7372.20     7732.19    355.09 o 
   3  29   1      383.47      443.72    184.30 o 
   4  29   1      452.56      384.02    207.82 o 
   5  29   1       20.23       48.22    185.07 o 
   6  29   1     1045.42      961.12    232.10 o 
  -6  30   1     1292.66     1263.86    287.24 o 
  -5  30   1     1787.49     2019.58    284.17 o 
  -4  30   1     5939.22     6123.22    389.83 o 
  -3  30   1       32.03       48.58    197.45 o 
  -2  30   1     6141.81     6810.36    368.08 o 
  -1  30   1     2515.53     2721.55    252.98 o 
   0  30   1       47.70      459.21    126.82 o 
   1  30   1     3051.22     2949.19    253.20 o 
   2  30   1      681.72      729.29    194.84 o 
   3  30   1     2306.12     2252.39    256.21 o 
   4  30   1     4597.06     4597.07    349.96 o 
   5  30   1      130.60      102.58    197.27 o 
  -5  31   1     2165.77     2466.31    314.27 o 
  -4  31   1       61.50      170.00    227.25 o 
  -3  31   1     9035.24     9514.14    465.96 o 
  -2  31   1      326.25      314.72    202.43 o 
  -1  31   1     5724.03     6354.27    366.07 o 
   0  31   1      577.70      652.97    141.12 o 
   1  31   1       52.11      122.36    175.56 o 
   2  31   1     1434.57     1360.57    226.76 o 
   3  31   1     3377.14     3241.54    303.43 o 
   4  31   1        5.06      121.27    213.00 o 
   5  31   1     6018.19     5510.49    396.72 o 
  -4  32   1      817.40     1163.99    262.03 o 
  -3  32   1       94.40      185.25    236.53 o 
  -2  32   1      239.68      326.44    205.92 o 
  -1  32   1     1628.40     1541.72    238.17 o 
   0  32   1      572.60      593.48    154.76 o 
   1  32   1    10156.19     9068.61    528.87 o 
   2  32   1       61.14      124.45    207.41 o 
   3  32   1     5767.18     5524.45    381.05 o 
   4  32   1      810.40     1016.54    248.98 o 
  -4  33   1     1583.73     1724.31    304.51 o 
  -3  33   1     3187.22     3579.82    343.63 o 
  -2  33   1       51.06       33.13    225.61 o 
  -1  33   1     3108.21     3545.96    321.82 o 
   0  33   1     5223.94     5608.82    262.09 o 
   1  33   1      200.06      528.58    221.44 o 
   2  33   1     5126.42     4582.59    367.91 o 
   3  33   1      802.79      763.72    255.61 o 
  -2  34   1     7517.35     8117.79    438.18 o 
  -1  34   1        1.30       83.06    238.39 o 
   0  34   1     2752.64     3151.27    221.65 o 
   1  34   1       89.23      277.63    233.09 o 
   2  34   1      518.56      464.23    267.24 o 
   0  35   1     4290.76     4672.78    265.46 o 
 -10   0   2     2762.95     2729.75    197.58 o 
  -8   0   2    10623.09    10251.27    337.34 o 
  -6   0   2     1728.72     1646.74    124.54 o 
  -4   0   2     5035.68     4635.57    168.11 o 
  -2   0   2    10096.11    10077.90    228.72 o 
   0   0   2    12390.86    12400.28    158.00 o 
   2   0   2    12711.66    13600.01    267.98 o 
   4   0   2    14995.90    15528.95    390.54 o 
   6   0   2     1798.52     2002.46    156.27 o 
   8   0   2    14080.29    14600.43    594.45 o 
  10   0   2     3538.97     3586.92    252.12 o 
 -11   1   2        1.02       14.20    137.26 o 
 -10   1   2     1951.51     1948.91    181.67 o 
  -9   1   2     2221.28     2255.12    183.65 o 
  -8   1   2     1754.12     1734.41    162.27 o 
  -7   1   2     3489.97     3629.57    179.48 o 
  -6   1   2     6255.18     6102.17    240.01 o 
  -5   1   2     4186.66     4411.58    154.79 o 
  -4   1   2    18531.02    18198.75    359.70 o 
  -3   1   2     4142.83     4191.07    144.98 o 
  -2   1   2     2895.39     3024.04    129.99 o 
  -1   1   2     7554.81     8698.25    216.06 o 
   0   1   2    20533.74    18318.33   2158.85 o 
   1   1   2     2505.36     2849.20    125.05 o 
   2   1   2    13280.33    13465.92    286.43 o 
   3   1   2    14909.72    15800.80    337.64 o 
   4   1   2    28632.82    28464.18    485.99 o 
   5   1   2      319.36      318.14     89.66 o 
   6   1   2    13114.60    12785.92    483.57 o 
   7   1   2     1711.71     1855.43    158.96 o 
   8   1   2     3027.34     2866.66    235.87 o 
   9   1   2     1443.07     1456.00    179.22 o 
  10   1   2      447.19      428.03    178.87 o 
 -11   2   2     3925.54     3793.22    258.82 o 
 -10   2   2        7.79       10.01    120.14 o 
  -9   2   2     5341.73     5362.25    271.05 o 
  -8   2   2     1472.19     1506.11    151.69 o 
  -7   2   2      682.88      639.72    122.31 o 
  -6   2   2     1173.61     1283.97    115.79 o 
  -5   2   2     9590.47    10044.20    346.73 o 
  -4   2   2      549.38      583.41     76.59 o 
  -3   2   2    33199.83    33549.07    434.52 o 
  -2   2   2     1448.75     1796.11    103.86 o 
  -1   2   2    21753.76    18921.46    253.64 o 
   0   2   2     6273.95     6186.28    202.64 o 
   1   2   2      465.02      623.20     66.13 o 
   2   2   2     9022.66     9412.25    265.45 o 
   3   2   2    17147.02    16956.76    367.19 o 
   4   2   2      502.39      495.78     84.19 o 
   5   2   2    15371.23    16150.09    439.49 o 
   6   2   2      804.04      773.79    121.35 o 
   7   2   2    11320.13    11471.13    371.35 o 
   8   2   2     2772.04     2907.54    222.52 o 
   9   2   2        3.10        6.55    135.00 o 
  10   2   2     1116.24     1110.90    183.23 o 
 -11   3   2       16.37       49.57    142.67 o 
 -10   3   2      283.60      342.23    133.86 o 
  -9   3   2     3881.89     3837.39    223.25 o 
  -8   3   2      813.39      943.35    130.26 o 
  -7   3   2    10203.52    10575.40    434.72 o 
  -6   3   2      259.22      349.49     93.00 o 
  -5   3   2    20723.65    19661.32    447.11 o 
  -4   3   2     3557.03     3779.82    178.09 o 
  -3   3   2     1959.73     2614.37    114.66 o 
  -2   3   2       57.82      142.54     51.64 o 
  -1   3   2    10348.22    10033.57    178.15 o 
   0   3   2     6223.38     5660.05     84.65 o 
   1   3   2    37670.97    39779.47    411.60 o 
   2   3   2      383.40      479.22     64.03 o 
   3   3   2    37895.35    37948.81    529.63 o 
   4   3   2     1155.52      987.78     90.83 o 
   5   3   2      666.24      603.13    101.78 o 
   6   3   2      643.79      546.65    107.02 o 
   7   3   2     9215.05     9611.50    367.29 o 
   8   3   2       11.75        6.73    119.82 o 
   9   3   2     4515.78     4552.19    251.37 o 
  10   3   2       65.05       33.20    148.15 o 
 -11   4   2     1651.76     1524.27    189.47 o 
 -10   4   2     1019.14      886.21    159.74 o 
  -9   4   2     2198.98     2268.64    185.41 o 
  -8   4   2     8686.84     8134.70    343.13 o 
  -7   4   2      443.92      423.93    108.51 o 
  -6   4   2     9763.24     9566.00    375.57 o 
  -5   4   2     6940.93     6882.62    235.22 o 
  -4   4   2    11653.08    11270.76    341.98 o 
  -3   4   2    15646.31    14877.73    334.38 o 
  -2   4   2     3868.02     4051.32    143.17 o 
  -1   4   2    25091.46    25155.82    243.01 o 
   0   4   2    37395.63    39882.95    438.45 o 
   1   4   2      390.80      543.30     61.84 o 
   2   4   2    22651.45    24200.12    402.22 o 
   3   4   2     8286.16     7321.21    293.00 o 
   4   4   2     2860.40     2865.48    142.60 o 
   5   4   2    17179.56    17169.29    477.90 o 
   6   4   2       18.82       32.11     93.40 o 
   7   4   2     6931.44     6607.04    327.61 o 
   8   4   2     4363.96     4527.27    220.01 o 
   9   4   2       42.80      122.53    135.57 o 
  10   4   2      663.27      721.41    167.65 o 
 -11   5   2       41.72       16.95    146.49 o 
 -10   5   2     5009.26     5147.04    259.32 o 
  -9   5   2      361.14      376.40    124.14 o 
  -8   5   2    12855.48    11855.55    516.74 o 
  -7   5   2       55.42      109.10     96.00 o 
  -6   5   2     3746.93     3724.50    195.94 o 
  -5   5   2      642.46      736.78     90.01 o 
  -4   5   2    45599.85    41204.18    580.17 o 
  -3   5   2      655.93      545.54     71.32 o 
  -2   5   2    77137.67    75451.77    612.82 o 
  -1   5   2    11668.86    11890.66    180.39 o 
   0   5   2    30322.12    32043.50    560.24 o 
   1   5   2     3128.39     3441.11    112.25 o 
   2   5   2     3731.98     3519.18    160.86 o 
   3   5   2     1478.94     1537.99    104.37 o 
   4   5   2    29872.50    26807.97    514.06 o 
   5   5   2     1509.31     1120.61    110.02 o 
   6   5   2     7208.64     7233.57    298.19 o 
   7   5   2     1168.43     1210.86    139.50 o 
   8   5   2     3387.07     3269.97    226.76 o 
   9   5   2     1471.25     1586.27    174.81 o 
  10   5   2      273.59      313.16    160.98 o 
 -11   6   2      542.88      532.23    177.00 o 
 -10   6   2      548.93      482.70    157.13 o 
  -9   6   2     2721.16     2610.32    189.65 o 
  -8   6   2     8197.96     7420.46    340.84 o 
  -7   6   2        7.50       26.18     94.55 o 
  -6   6   2    29525.36    27263.32    573.19 o 
  -5   6   2     3195.68     3226.22    171.75 o 
  -4   6   2    26651.00    26979.41    495.56 o 
  -3   6   2     6297.16     6339.73    188.44 o 
  -2   6   2     8917.99     9058.79    232.43 o 
  -1   6   2    47361.23    51974.66    355.34 o 
   0   6   2    53689.81    56245.90    161.29 o 
   1   6   2      844.99      914.58     64.00 o 
   2   6   2    40446.30    40294.09    483.62 o 
   3   6   2     7840.29     8703.74    324.85 o 
   4   6   2    14754.17    14696.19    442.26 o 
   5   6   2      148.62      137.23     91.48 o 
   6   6   2      489.49      452.95    111.76 o 
   7   6   2     1520.79     1469.10    155.67 o 
   8   6   2     5762.81     5897.49    286.74 o 
   9   6   2        0.61        3.84    132.96 o 
  10   6   2     2760.69     2697.10    250.29 o 
 -11   7   2      186.64      205.08    160.97 o 
 -10   7   2     3264.01     3261.24    217.08 o 
  -9   7   2     3019.86     3101.58    239.99 o 
  -8   7   2      878.87      894.22    134.00 o 
  -7   7   2    15113.80    14573.85    522.97 o 
  -6   7   2      114.58      199.62     99.03 o 
  -5   7   2    44514.26    45435.22    684.96 o 
  -4   7   2     3128.59     3475.15    165.06 o 
  -3   7   2      448.97      408.08     72.32 o 
  -2   7   2    38298.10    40116.12    421.94 o 
  -1   7   2    20017.77    19161.27    228.15 o 
   0   7   2     3344.27     3332.07    189.91 o 
   1   7   2    51504.44    57383.70    437.60 o 
   2   7   2     1303.10     1652.39     94.51 o 
   3   7   2    17246.32    19230.74    411.36 o 
   4   7   2     2681.06     2733.34    150.53 o 
   5   7   2       23.75       55.09     86.57 o 
   6   7   2     7008.22     7007.89    248.54 o 
   7   7   2     3532.50     3595.02    213.02 o 
   8   7   2     2023.64     2113.28    178.73 o 
   9   7   2     1673.24     1901.65    179.42 o 
  10   7   2      339.83      473.96    176.36 o 
 -11   8   2     3973.73     4373.78    291.98 o 
 -10   8   2       70.74      111.65    142.33 o 
  -9   8   2    10063.25     9532.42    406.05 o 
  -8   8   2        3.73       25.64    109.30 o 
  -7   8   2     3217.33     3167.31    202.72 o 
  -6   8   2     1699.16     1559.82    150.45 o 
  -5   8   2    21908.22    22467.22    523.44 o 
  -4   8   2     1599.63     2000.20    131.52 o 
  -3   8   2    89006.92    85909.65    764.10 o 
  -2   8   2     3261.24     3528.73    131.56 o 
  -1   8   2    55913.04    59872.24    412.84 o 
   0   8   2      413.23      453.03     32.36 o 
   1   8   2     1326.38     1144.44     83.56 o 
   2   8   2     4174.80     4072.73    157.52 o 
   3   8   2    18998.12    19155.36    415.35 o 
   4   8   2       88.82      102.31     87.46 o 
   5   8   2    18300.35    18814.78    532.66 o 
   6   8   2      123.03      192.14    109.18 o 
   7   8   2     8783.17     8855.35    358.57 o 
   8   8   2      183.59      146.33    125.61 o 
   9   8   2      409.62      391.68    155.43 o 
  10   8   2      139.68      151.85    159.08 o 
 -11   9   2      276.34      286.69    175.27 o 
 -10   9   2      989.23     1149.63    172.87 o 
  -9   9   2     3285.29     3371.86    242.03 o 
  -8   9   2     3320.93     3699.06    208.17 o 
  -7   9   2    15048.69    15597.96    535.34 o 
  -6   9   2     1120.29     1180.95    140.44 o 
  -5   9   2    33755.12    36795.02    635.62 o 
  -4   9   2    16143.86    17051.95    428.03 o 
  -3   9   2     6786.79     7368.65    276.32 o 
  -2   9   2    13223.80    13558.49    275.30 o 
  -1   9   2    31835.67    31185.91    313.80 o 
   0   9   2     5209.75     5143.61    106.27 o 
   1   9   2    28808.90    28856.12    329.77 o 
   2   9   2     6233.45     6363.48    250.45 o 
   3   9   2    15430.41    13794.41    387.12 o 
   4   9   2    16558.42    17206.56    469.73 o 
   5   9   2     3120.18     3517.45    212.01 o 
   6   9   2     2493.44     2920.47    199.51 o 
   7   9   2     3027.65     3105.53    211.28 o 
   8   9   2     1849.87     1659.63    180.42 o 
   9   9   2     3715.70     3739.38    252.89 o 
  10   9   2       78.55      154.08    168.30 o 
 -11  10   2      363.94      346.20    172.52 o 
 -10  10   2      393.92      416.79    161.49 o 
  -9  10   2      832.82      885.33    151.48 o 
  -8  10   2     8699.46     8812.31    361.68 o 
  -7  10   2     1407.78     1224.83    152.93 o 
  -6  10   2    20932.96    22923.00    549.99 o 
  -5  10   2     3591.51     3864.72    203.57 o 
  -4  10   2    25582.84    25102.08    485.61 o 
  -3  10   2     6358.42     6410.50    265.04 o 
  -2  10   2    14719.89    16116.45    294.62 o 
  -1  10   2     8312.14     8706.58    205.63 o 
   0  10   2    34250.45    34850.87   1066.53 o 
   1  10   2     6577.80     7006.87    213.99 o 
   2  10   2    43848.97    45478.02    522.70 o 
   3  10   2      148.94      127.67     69.09 o 
   4  10   2     9801.96     9935.20    405.16 o 
   5  10   2     3426.43     3780.09    214.66 o 
   6  10   2     2856.95     3125.35    207.30 o 
   7  10   2      221.26      200.11    129.41 o 
   8  10   2     6001.47     6280.97    304.35 o 
   9  10   2      342.06      283.11    156.61 o 
  10  10   2     3520.85     3619.01    287.65 o 
 -11  11   2        0.21       41.57    150.54 o 
 -10  11   2     6486.48     6600.07    322.67 o 
  -9  11   2      355.28      361.90    145.00 o 
  -8  11   2     4980.29     5336.42    264.62 o 
  -7  11   2       41.29       39.52    110.38 o 
  -6  11   2     1632.63     1573.30    150.94 o 
  -5  11   2     1125.05     1293.90    128.93 o 
  -4  11   2    31315.29    29149.90    531.41 o 
  -3  11   2     3073.30     3162.21    140.27 o 
  -2  11   2    65681.12    68224.63    581.68 o 
  -1  11   2     1622.94     1629.31     91.94 o 
   0  11   2    17720.16    18747.92    191.53 o 
   1  11   2     2513.04     2703.79    126.04 o 
   2  11   2     9148.48     9962.76    279.93 o 
   3  11   2     3686.15     3918.51    159.07 o 
   4  11   2    18141.25    16795.37    487.75 o 
   5  11   2        2.64       10.43    104.25 o 
   6  11   2    20765.08    21679.63    591.75 o 
   7  11   2     1836.22     1909.36    166.49 o 
   8  11   2     3137.86     2722.23    244.41 o 
   9  11   2      446.53      386.89    155.47 o 
  10  11   2      530.36      612.68    192.75 o 
 -10  12   2       31.44       46.96    147.77 o 
  -9  12   2     3742.86     3419.20    241.40 o 
  -8  12   2     3004.28     2990.02    207.52 o 
  -7  12   2      225.74      265.04    119.13 o 
  -6  12   2    20884.01    21227.50    563.07 o 
  -5  12   2     9611.27     9622.32    411.60 o 
  -4  12   2     3840.47     3671.46    166.21 o 
  -3  12   2     5361.33     5558.61    189.57 o 
  -2  12   2     1222.45     1213.65     96.78 o 
  -1  12   2    26353.28    26862.80    348.05 o 
   0  12   2    22081.54    22018.24    220.42 o 
   1  12   2     1285.10     1346.58     87.89 o 
   2  12   2    22457.74    22531.97    397.36 o 
   3  12   2    16408.36    15627.81    400.42 o 
   4  12   2     1954.15     1861.46    159.72 o 
   5  12   2    13636.77    13825.57    505.08 o 
   6  12   2     1873.01     1999.63    189.51 o 
   7  12   2     8250.67     8902.17    367.25 o 
   8  12   2      888.34      961.11    169.61 o 
   9  12   2      193.87      108.81    157.95 o 
  10  12   2     1712.47     1555.93    221.79 o 
 -10  13   2      268.49      197.22    148.76 o 
  -9  13   2     4074.53     3970.78    248.10 o 
  -8  13   2       68.87      122.79    116.59 o 
  -7  13   2    11283.16    11535.25    504.20 o 
  -6  13   2      169.73      146.16    115.53 o 
  -5  13   2    12207.08    12036.57    433.34 o 
  -4  13   2      343.37      416.09     88.35 o 
  -3  13   2     4018.12     4196.55    196.94 o 
  -2  13   2     3408.60     3562.76    157.51 o 
  -1  13   2    31974.84    31335.58    389.06 o 
   0  13   2      614.60      604.77     48.61 o 
   1  13   2    57856.18    59221.01    548.55 o 
   2  13   2     1965.49     2229.77    140.34 o 
   3  13   2    25587.74    25595.92    508.29 o 
   4  13   2      226.69      222.02     94.94 o 
   5  13   2     1407.13     1279.76    156.35 o 
   6  13   2       23.98       12.38    119.71 o 
   7  13   2     8834.56     9347.83    390.20 o 
   8  13   2      124.91      115.46    139.77 o 
   9  13   2     8048.77     8426.22    428.95 o 
  10  13   2       95.36      108.18    170.63 o 
 -10  14   2      649.38      545.49    168.87 o 
  -9  14   2     3992.34     3615.60    232.81 o 
  -8  14   2     1217.29     1147.16    165.28 o 
  -7  14   2      686.41      706.13    129.80 o 
  -6  14   2     4208.47     4780.65    216.24 o 
  -5  14   2     8988.17     8848.13    295.51 o 
  -4  14   2     4055.56     4003.44    175.90 o 
  -3  14   2    26156.25    26717.73    477.46 o 
  -2  14   2      845.59      919.85     93.22 o 
  -1  14   2    12438.70    11562.73    289.86 o 
   0  14   2     6085.01     6350.43    173.92 o 
   1  14   2      458.29       36.37    101.04 o 
   2  14   2    12120.76    12608.82    356.17 o 
   3  14   2    18008.66    19082.52    458.58 o 
   4  14   2    10674.48     9823.68    424.12 o 
   5  14   2    21438.65    21076.48    611.68 o 
   6  14   2      700.98      754.12    150.28 o 
   7  14   2     2901.23     2764.15    207.18 o 
   8  14   2     4123.53     4205.07    255.47 o 
   9  14   2      219.43       81.31    171.78 o 
 -10  15   2     4480.54     4582.78    273.21 o 
  -9  15   2      285.89      323.16    145.54 o 
  -8  15   2     1532.17     1570.56    168.32 o 
  -7  15   2     2455.65     2430.94    174.93 o 
  -6  15   2     1746.02     1827.36    170.93 o 
  -5  15   2      484.80      510.20    109.03 o 
  -4  15   2     6765.06     7295.20    251.08 o 
  -3  15   2      337.34      366.62     91.01 o 
  -2  15   2    30394.87    29811.68    462.13 o 
  -1  15   2    10919.06    10538.16    289.15 o 
   0  15   2    17000.22    16691.02    235.72 o 
   1  15   2    10498.99    10624.15    300.45 o 
   2  15   2     1679.06     1693.92    132.04 o 
   3  15   2      223.97      216.57     95.51 o 
   4  15   2    12454.24    11280.11    333.56 o 
   5  15   2      500.20      645.91    136.28 o 
   6  15   2    17689.13    17163.83    602.14 o 
   7  15   2      595.90      576.31    152.06 o 
   8  15   2     3018.04     2903.68    253.91 o 
   9  15   2     1049.04      971.20    196.97 o 
 -10  16   2      603.81      540.65    182.75 o 
  -9  16   2      486.19      487.55    160.25 o 
  -8  16   2     5304.13     5041.37    278.67 o 
  -7  16   2      156.12      213.89    115.86 o 
  -6  16   2    14962.34    13934.40    521.56 o 
  -5  16   2      672.97      593.39    115.07 o 
  -4  16   2     3283.31     3285.08    191.30 o 
  -3  16   2      726.35      949.77    109.78 o 
  -2  16   2     2722.37     2246.86    200.57 o 
  -1  16   2     6133.41     7044.40    241.68 o 
   0  16   2    18531.17    17793.95    252.86 o 
   1  16   2     6424.65     6261.45    293.60 o 
   2  16   2    40647.12    41950.47    589.95 o 
   3  16   2      103.48       81.47    100.16 o 
   4  16   2     6678.74     6468.17    295.70 o 
   5  16   2      949.70      951.85    137.19 o 
   6  16   2     3319.17     2921.95    239.41 o 
   7  16   2     1242.17     1385.58    187.72 o 
   8  16   2     4356.74     4295.04    271.74 o 
   9  16   2       52.90       53.26    162.05 o 
 -10  17   2     2485.55     2573.24    239.54 o 
  -9  17   2     3922.98     3726.80    255.34 o 
  -8  17   2       97.58       66.91    131.42 o 
  -7  17   2     4763.93     4811.01    260.26 o 
  -6  17   2      884.57      943.39    140.71 o 
  -5  17   2    10939.47     9885.28    336.09 o 
  -4  17   2     5095.51     5467.27    211.71 o 
  -3  17   2     6538.46     6635.67    242.77 o 
  -2  17   2    13023.98    13352.24    378.31 o 
  -1  17   2    10182.75    10177.53    325.90 o 
   0  17   2      366.95      422.29     57.54 o 
   1  17   2    11070.78    10819.24    338.82 o 
   2  17   2      700.68      793.41    138.34 o 
   3  17   2    13935.62    14123.40    488.51 o 
   4  17   2    10788.37    10165.46    336.32 o 
   5  17   2     1627.27     1806.15    164.07 o 
   6  17   2     6127.57     6324.61    278.73 o 
   7  17   2     2777.33     2810.09    215.17 o 
   8  17   2      447.04      501.03    160.62 o 
   9  17   2     2169.00     2099.81    222.46 o 
 -10  18   2        7.41       22.68    158.73 o 
  -9  18   2     4155.94     3910.06    268.84 o 
  -8  18   2      315.08      298.80    141.03 o 
  -7  18   2      179.36      158.74    126.99 o 
  -6  18   2       24.02       53.59    105.83 o 
  -5  18   2    13117.79    11477.15    498.58 o 
  -4  18   2     2059.32     1984.58    157.29 o 
  -3  18   2    13055.58    13267.97    445.25 o 
  -2  18   2        2.64        3.39     89.33 o 
  -1  18   2    24037.66    22883.17    446.75 o 
   0  18   2     1041.15     1106.32    102.78 o 
   1  18   2     6233.62     6087.25    229.98 o 
   2  18   2      411.80      443.82    107.70 o 
   3  18   2     9677.69     9942.27    457.86 o 
   4  18   2      317.85      397.53    119.82 o 
   5  18   2    13023.30    11835.84    537.34 o 
   6  18   2       39.84       74.88    129.34 o 
   7  18   2     4011.10     3623.10    264.22 o 
   8  18   2      443.38      487.45    163.69 o 
   9  18   2      629.83      378.47    193.22 o 
  -9  19   2     3407.27     3144.58    261.48 o 
  -8  19   2      964.83      895.95    164.54 o 
  -7  19   2     8935.69     8846.48    364.53 o 
  -6  19   2      341.63      397.12    130.58 o 
  -5  19   2     4204.90     4213.49    206.14 o 
  -4  19   2     2495.71     2649.75    187.99 o 
  -3  19   2     1356.88     1365.31    154.83 o 
  -2  19   2     8116.34     8242.96    372.90 o 
  -1  19   2     2316.48     2896.15    167.36 o 
   0  19   2     5108.32     4919.81    134.99 o 
   1  19   2    20352.95    20203.48    460.79 o 
   2  19   2      694.68      559.39    122.33 o 
   3  19   2     9579.37     9189.51    331.08 o 
   4  19   2      714.57      768.37    137.01 o 
   5  19   2      957.57      973.33    153.46 o 
   6  19   2     1295.82     1300.52    172.85 o 
   7  19   2     2233.82     2324.53    231.94 o 
   8  19   2      805.77      672.95    184.30 o 
   9  19   2     3633.58     3586.52    270.60 o 
  -9  20   2      328.94      181.54    167.84 o 
  -8  20   2     4644.23     4152.38    266.14 o 
  -7  20   2      246.54      247.04    137.67 o 
  -6  20   2    13041.33    11798.42    392.18 o 
  -5  20   2      862.36      830.39    139.56 o 
  -4  20   2     4898.66     4983.97    247.40 o 
  -3  20   2     4300.24     4382.63    222.03 o 
  -2  20   2     1625.64     1509.75    177.21 o 
  -1  20   2     4864.51     4833.68    220.09 o 
   0  20   2     9415.05     9154.60    311.18 o 
   1  20   2      686.87      625.13    122.91 o 
   2  20   2    19163.57    19864.19    516.24 o 
   3  20   2      240.80      350.04    134.43 o 
   4  20   2     4236.48     4123.63    226.25 o 
   5  20   2     6055.69     5696.69    287.63 o 
   6  20   2     1260.01     1257.62    178.47 o 
   7  20   2     2339.97     2143.37    236.85 o 
   8  20   2     1202.13     1068.35    202.15 o 
  -9  21   2       58.36       46.16    155.81 o 
  -8  21   2     1472.17     1502.41    194.85 o 
  -7  21   2      193.32      193.92    137.95 o 
  -6  21   2     2029.75     1918.73    195.03 o 
  -5  21   2      511.11      552.88    129.43 o 
  -4  21   2     9868.07    10463.35    373.59 o 
  -3  21   2       28.23        6.45    111.04 o 
  -2  21   2    24508.56    23200.71    558.58 o 
  -1  21   2     4041.86     3609.60    190.64 o 
   0  21   2     8151.79     8490.19    186.99 o 
   1  21   2       20.60       94.38    100.82 o 
   2  21   2      797.43      761.76    153.80 o 
   3  21   2      376.83      410.09    128.24 o 
   4  21   2     6714.90     6408.03    299.69 o 
   5  21   2       25.41       18.70    130.86 o 
   6  21   2     9160.01     8939.05    342.46 o 
   7  21   2       84.75      143.99    162.49 o 
   8  21   2     1388.03     1166.08    215.85 o 
  -9  22   2     1248.87     1063.23    205.14 o 
  -8  22   2     4795.37     4368.83    275.71 o 
  -7  22   2      523.50      533.44    159.77 o 
  -6  22   2     5298.93     5374.02    288.86 o 
  -5  22   2     4720.16     4711.98    278.43 o 
  -4  22   2     2368.19     2507.45    203.94 o 
  -3  22   2     3699.03     3921.98    239.16 o 
  -2  22   2       25.23        8.21    112.55 o 
  -1  22   2     3572.33     4002.44    196.96 o 
   0  22   2     7166.97     6883.66    174.17 o 
   1  22   2       63.33       99.04    112.09 o 
   2  22   2    10805.49    11127.12    490.77 o 
   3  22   2     4749.63     4285.13    267.23 o 
   4  22   2     4622.20     4286.02    251.52 o 
   5  22   2     2795.17     2688.37    218.21 o 
   6  22   2       26.83       28.23    158.12 o 
   7  22   2      366.64      361.64    166.09 o 
   8  22   2     2320.47     1883.13    240.59 o 
  -8  23   2       15.08      108.66    157.95 o 
  -7  23   2     5908.08     5828.05    329.33 o 
  -6  23   2      134.18      166.09    143.57 o 
  -5  23   2     6063.00     6089.93    309.49 o 
  -4  23   2     3827.38     4094.58    232.97 o 
  -3  23   2      141.37      105.03    135.23 o 
  -2  23   2     1706.54     1640.64    163.00 o 
  -1  23   2    11985.09    11412.38    458.26 o 
   0  23   2     1495.89     1355.05    132.31 o 
   1  23   2    17446.79    16535.79    524.16 o 
   2  23   2     1831.22     1817.11    177.55 o 
   3  23   2     5703.85     5526.55    294.94 o 
   4  23   2     2002.04     1898.73    201.99 o 
   5  23   2      191.02      200.59    146.42 o 
   6  23   2     1870.21     1969.57    199.10 o 
   7  23   2     2919.18     2789.03    271.27 o 
   8  23   2       15.07       40.88    177.55 o 
  -8  24   2       11.76       28.35    163.66 o 
  -7  24   2       39.32       73.77    159.83 o 
  -6  24   2      358.38      351.78    145.85 o 
  -5  24   2     3713.70     3508.31    265.82 o 
  -4  24   2        4.58       17.04    142.00 o 
  -3  24   2    18352.42    18803.19    638.10 o 
  -2  24   2     2058.24     2018.82    177.49 o 
  -1  24   2    10074.38     9869.04    443.70 o 
   0  24   2      631.90      729.52     92.83 o 
   1  24   2       56.24       24.76    129.45 o 
   2  24   2      126.66      179.26    133.52 o 
   3  24   2     4923.84     5313.56    296.94 o 
   4  24   2        3.80       49.31    152.29 o 
   5  24   2     8228.97     8072.38    341.57 o 
   6  24   2      945.72      865.80    198.68 o 
   7  24   2     2926.61     2652.46    257.63 o 
  -8  25   2      620.68      497.96    197.60 o 
  -7  25   2     5774.23     5689.99    319.38 o 
  -6  25   2      746.30      616.62    170.15 o 
  -5  25   2     3554.42     3445.39    245.57 o 
  -4  25   2     4618.41     4276.48    271.44 o 
  -3  25   2      187.16      175.87    150.36 o 
  -2  25   2     7050.98     6541.46    347.08 o 
  -1  25   2     1802.46     1737.71    174.45 o 
   0  25   2       83.82      107.58     89.78 o 
   1  25   2    10012.33    10309.42    359.98 o 
   2  25   2     2740.43     3041.33    212.30 o 
   3  25   2     4797.03     4740.35    260.90 o 
   4  25   2     5216.42     5194.35    294.30 o 
   5  25   2       40.04        2.99    162.96 o 
   6  25   2     2273.02     2070.31    228.23 o 
   7  25   2      166.03      181.23    191.06 o 
  -7  26   2        0.11       35.54    181.97 o 
  -6  26   2     7249.61     6951.97    369.50 o 
  -5  26   2      289.07      227.23    164.44 o 
  -4  26   2     1806.07     1867.59    225.80 o 
  -3  26   2     3219.95     3436.16    256.65 o 
  -2  26   2     3529.86     3455.65    236.38 o 
  -1  26   2      760.66      658.53    150.45 o 
   0  26   2    17006.14    17161.57    399.94 o 
   1  26   2       19.64       96.10    138.29 o 
   2  26   2     9103.38     9465.75    400.99 o 
   3  26   2       95.80       91.62    152.70 o 
   4  26   2      492.35      331.12    187.72 o 
   5  26   2      504.30      593.10    175.51 o 
   6  26   2      768.07      653.37    207.35 o 
   7  26   2      308.92      227.30    200.13 o 
  -7  27   2      325.49      143.80    191.73 o 
  -6  27   2      139.86      168.59    171.60 o 
  -5  27   2      797.92      775.75    195.84 o 
  -4  27   2    13384.74    13870.67    505.14 o 
  -3  27   2       35.49       85.60    158.76 o 
  -2  27   2    11462.21    12173.24    427.67 o 
  -1  27   2     2571.04     2385.38    203.24 o 
   0  27   2      834.60      999.91    124.41 o 
   1  27   2      254.72      297.45    151.12 o 
   2  27   2     3014.90     2763.13    221.83 o 
   3  27   2      343.48      411.91    172.92 o 
   4  27   2     8630.38     8270.02    409.81 o 
   5  27   2        0.91       42.86    174.49 o 
   6  27   2     4297.88     3536.81    311.45 o 
  -7  28   2       97.90        4.45    197.39 o 
  -6  28   2     2841.38     2675.44    253.70 o 
  -5  28   2     2909.47     2793.27    285.81 o 
  -4  28   2      722.65      876.58    204.93 o 
  -3  28   2    10998.41    10919.37    466.11 o 
  -2  28   2      233.06      385.41    159.62 o 
  -1  28   2     4122.31     4128.44    244.50 o 
   0  28   2     8621.84     9027.77    286.61 o 
   1  28   2      448.84      417.90    172.08 o 
   2  28   2     2484.16     2561.29    240.53 o 
   3  28   2     3259.62     3416.83    266.03 o 
   4  28   2       47.01       51.38    190.44 o 
   5  28   2     4577.84     4426.71    305.29 o 
   6  28   2        4.69       76.81    202.76 o 
  -6  29   2      222.64      193.75    192.19 o 
  -5  29   2     6565.53     6216.11    357.86 o 
  -4  29   2       34.40      135.13    188.26 o 
  -3  29   2       27.36       34.30    194.37 o 
  -2  29   2       73.81      127.45    156.67 o 
  -1  29   2     6012.06     6517.11    324.66 o 
   0  29   2      285.59      372.27    129.91 o 
   1  29   2    13466.60    12441.99    488.00 o 
   2  29   2       31.78        9.42    166.86 o 
   3  29   2     5862.58     5543.31    332.16 o 
   4  29   2      247.01      280.32    197.60 o 
   5  29   2       63.28       81.71    201.14 o 
  -6  30   2     2028.58     1842.96    268.07 o 
  -5  30   2      785.38      718.92    219.98 o 
  -4  30   2     1296.76     1349.92    247.41 o 
  -3  30   2    12642.58    12785.25    537.83 o 
  -2  30   2      199.76      122.51    181.03 o 
  -1  30   2     6523.91     7280.18    347.72 o 
   0  30   2     3299.82     3465.04    190.94 o 
   1  30   2      272.35      359.43    194.64 o 
   2  30   2     1772.70     2016.19    239.96 o 
   3  30   2     2666.28     2749.70    299.78 o 
   4  30   2     1551.42     1653.00    263.05 o 
   5  30   2     5817.82     5104.02    349.46 o 
  -5  31   2      733.02      641.18    225.63 o 
  -4  31   2     8106.04     6936.88    472.61 o 
  -2  31   2     9583.19     9568.74    414.99 o 
  -1  31   2      214.10      340.10    199.28 o 
   0  31   2     3928.17     3655.37    211.23 o 
   1  31   2     2812.40     3069.18    282.92 o 
   2  31   2       53.30        7.05    193.27 o 
   3  31   2      412.60      485.33    220.88 o 
   4  31   2     5286.29     5617.33    355.75 o 
  -4  32   2     2919.47     3058.03    341.21 o 
  -3  32   2      465.69      507.94    219.65 o 
  -2  32   2       38.52        5.75    208.47 o 
  -1  32   2     1704.99     1803.62    237.83 o 
   0  32   2     8575.86     8913.73    303.41 o 
   1  32   2      159.84       85.55    215.28 o 
   2  32   2    10976.95    11479.23    473.30 o 
   3  32   2       14.58        9.21    223.99 o 
  -3  33   2      113.94      192.37    231.47 o 
  -2  33   2     4282.07     4329.04    331.86 o 
  -1  33   2      544.63      625.62    231.77 o 
   0  33   2     1474.98     1522.99    184.41 o 
   1  33   2     5533.23     5559.52    381.63 o 
   2  33   2        7.47      128.20    240.00 o 
   3  33   2     6531.53     6426.32    424.95 o 
  -2  34   2        0.35       59.69    231.07 o 
  -1  34   2     7135.69     6959.62    464.28 o 
   0  34   2       33.92      197.73    168.66 o 
   1  34   2     1152.32     1282.94    288.56 o 
 -11   0   3      415.25      452.82    160.25 o 
  -9   0   3      693.22      769.64    147.96 o 
  -7   0   3    16655.03    15526.67    500.09 o 
  -5   0   3    14491.17    13517.03    375.88 o 
  -3   0   3      110.15      144.30     53.16 o 
  -1   0   3      434.25      620.95     63.82 o 
   1   0   3     9138.27     8725.50    238.57 o 
   3   0   3    28599.24    27622.09    453.49 o 
   5   0   3     2547.00     2574.67    165.15 o 
   7   0   3      833.05      956.47    160.31 o 
   9   0   3     2442.84     2734.62    226.67 o 
 -11   1   3     2878.42     3081.46    229.90 o 
 -10   1   3       11.09       29.40    129.10 o 
  -9   1   3     7859.94     8008.26    349.00 o 
  -8   1   3     1823.47     2133.01    175.93 o 
  -7   1   3      172.85      126.12    102.30 o 
  -6   1   3     5480.51     5385.44    238.71 o 
  -5   1   3      336.61      331.00     77.54 o 
  -4   1   3     5246.43     4902.91    191.10 o 
  -3   1   3     7854.81     7271.73    253.68 o 
  -2   1   3       59.63       61.93     51.00 o 
  -1   1   3    12997.84    14917.77    300.09 o 
   0   1   3     1243.61     1169.29    204.37 o 
   1   1   3      157.82      274.00     57.78 o 
   2   1   3     4125.29     4190.69    156.20 o 
   3   1   3      731.80      674.18     85.05 o 
   4   1   3     8976.37     8916.06    354.84 o 
   5   1   3     7195.65     7365.50    265.38 o 
   6   1   3       54.97       26.56    100.68 o 
   7   1   3    12052.57    12660.55    394.13 o 
   8   1   3      799.50      763.44    159.95 o 
   9   1   3      293.90      391.95    151.76 o 
  10   1   3     1139.59     1262.38    195.91 o 
 -11   2   3       94.99       64.77    154.44 o 
 -10   2   3     5221.58     5350.91    297.56 o 
  -9   2   3      131.40      211.26    128.36 o 
  -8   2   3    10622.27    10747.21    358.24 o 
  -7   2   3     1289.45     1385.59    135.84 o 
  -6   2   3      962.76     1205.20    120.08 o 
  -5   2   3     4870.82     5085.58    207.49 o 
  -4   2   3     8056.93     7699.86    300.39 o 
  -3   2   3       26.36       28.74     50.31 o 
  -2   2   3    10839.79    12175.72    310.62 o 
  -1   2   3     1753.64     1564.11     77.09 o 
   0   2   3    59136.02    59465.43    375.56 o 
   1   2   3     2866.30     2859.75    119.83 o 
   2   2   3        1.08       28.92     59.66 o 
   3   2   3     2212.13     2410.42    125.14 o 
   4   2   3     7145.03     7134.61    248.60 o 
   5   2   3      360.11      290.12     95.24 o 
   6   2   3    10264.46    10924.24    341.39 o 
   7   2   3      645.13      574.47    147.40 o 
   8   2   3     5814.31     6233.41    300.57 o 
   9   2   3      730.39      630.83    161.01 o 
  10   2   3       39.67       64.70    172.08 o 
 -11   3   3      115.55       90.12    138.93 o 
 -10   3   3      278.76      317.11    146.86 o 
  -9   3   3      615.97      622.33    132.01 o 
  -8   3   3     5224.10     5544.16    258.26 o 
  -7   3   3        3.08       34.76     94.15 o 
  -6   3   3    20497.36    20279.48    509.60 o 
  -5   3   3        9.24       33.65     75.31 o 
  -4   3   3    14506.16    13366.67    374.72 o 
  -3   3   3      511.25      515.78     67.62 o 
  -2   3   3      105.71      166.41     53.42 o 
  -1   3   3    25014.01    24848.01    284.88 o 
   0   3   3    35405.53    35432.64   1006.18 o 
   1   3   3     2047.84     2019.21     93.91 o 
   2   3   3    20258.26    19076.51    397.93 o 
   3   3   3     1937.11     1872.40    116.27 o 
   4   3   3    17144.74    16428.45    446.94 o 
   5   3   3      415.38      469.65     97.22 o 
   6   3   3        7.79       55.71    107.12 o 
   7   3   3     1160.09     1326.67    154.78 o 
   8   3   3     3747.83     4214.51    258.94 o 
   9   3   3        8.37       49.88    136.53 o 
  10   3   3     3468.87     3555.38    269.82 o 
 -11   4   3       54.07      100.10    148.90 o 
 -10   4   3     3809.32     3709.92    251.76 o 
  -9   4   3       60.74       74.15    124.04 o 
  -8   4   3     3768.90     3705.68    202.67 o 
  -7   4   3     8822.16     8670.08    308.00 o 
  -6   4   3      580.05      635.65    106.46 o 
  -5   4   3    31363.62    28867.57    556.35 o 
  -4   4   3     7065.35     7223.30    219.83 o 
  -3   4   3      492.13      532.93     71.32 o 
  -2   4   3    25467.45    23152.80    383.44 o 
  -1   4   3      807.93      845.25     68.28 o 
   0   4   3    15506.20    15810.14    172.22 o 
   1   4   3    15887.35    16210.95    305.59 o 
   2   4   3     1478.32     1584.71    111.97 o 
   3   4   3    44713.29    41611.71    618.80 o 
   4   4   3     6446.90     6199.30    243.28 o 
   5   4   3      225.18      185.59     95.84 o 
   6   4   3     7192.24     6987.98    304.96 o 
   7   4   3      328.57      366.95    133.81 o 
   8   4   3     2793.54     2702.21    210.34 o 
   9   4   3      789.91      688.06    156.38 o 
  10   4   3       91.83      228.21    174.66 o 
 -11   5   3     3660.02     3851.45    249.93 o 
 -10   5   3       81.44       67.26    129.33 o 
  -9   5   3     9389.40     9642.15    366.62 o 
  -8   5   3      496.93      518.26    117.66 o 
  -7   5   3     2229.09     2235.81    166.55 o 
  -6   5   3     1430.24     1530.46    125.06 o 
  -5   5   3     2360.33     2059.88    138.57 o 
  -4   5   3       95.95      169.05     64.32 o 
  -3   5   3    55109.44    53741.25    645.00 o 
  -2   5   3      280.43      276.68     59.29 o 
  -1   5   3   140509.58   140164.55    709.79 o 
   0   5   3       13.30      179.73    103.17 o 
   1   5   3     7804.54     8603.14    232.44 o 
   2   5   3     4027.47     4132.30    181.40 o 
   3   5   3     5420.36     5395.17    238.13 o 
   4   5   3       57.73       81.58     84.90 o 
   5   5   3    14012.25    13286.78    476.43 o 
   6   5   3      107.34      114.05    105.39 o 
   7   5   3    17198.03    15701.38    574.05 o 
   8   5   3       61.40       33.11    125.84 o 
   9   5   3      182.38      182.90    144.26 o 
  10   5   3      720.43      855.57    185.23 o 
 -11   6   3      271.29      287.61    166.64 o 
 -10   6   3      309.63      321.74    139.72 o 
  -9   6   3     2563.81     2396.48    203.15 o 
  -8   6   3     3236.54     3268.00    194.37 o 
  -7   6   3    11281.22    10008.79    468.30 o 
  -6   6   3      106.06       70.54     94.05 o 
  -5   6   3    36505.14    33354.20    594.17 o 
  -4   6   3     3549.86     3563.25    165.81 o 
  -3   6   3     8187.61     8943.71    325.05 o 
  -2   6   3     8786.40     9807.78    249.86 o 
  -1   6   3    13978.28    14055.77    224.59 o 
   0   6   3    34248.73    34427.91    781.92 o 
   1   6   3    59403.32    65118.79    538.92 o 
   2   6   3        2.83       61.93     63.61 o 
   3   6   3    31228.85    33178.70    575.46 o 
   4   6   3     6022.41     5980.26    268.68 o 
   5   6   3     2746.98     2882.64    180.37 o 
   6   6   3     1902.77     1952.52    169.34 o 
   7   6   3     2279.58     2330.00    206.84 o 
   8   6   3      578.84      536.27    142.92 o 
   9   6   3     3555.75     3557.52    246.00 o 
  10   6   3        6.85       69.48    169.99 o 
 -11   7   3     1385.39     1374.16    200.14 o 
 -10   7   3      280.92      303.67    151.84 o 
  -9   7   3     2600.77     2850.96    195.44 o 
  -8   7   3     2530.79     2444.06    182.68 o 
  -7   7   3      497.83      499.60    111.02 o 
  -6   7   3    22576.18    20742.32    544.88 o 
  -5   7   3     7885.12     8026.32    282.08 o 
  -4   7   3    38345.09    40556.09    617.26 o 
  -3   7   3    18826.69    18307.25    395.87 o 
  -2   7   3       76.43      134.89     56.65 o 
  -1   7   3    20507.62    20798.43    266.11 o 
   0   7   3    37618.82    39419.24    793.20 o 
   1   7   3     3987.70     3958.72    142.09 o 
   2   7   3    44719.26    46049.63    572.80 o 
   3   7   3     2465.96     2695.70    149.86 o 
   4   7   3    22149.17    22539.16    554.86 o 
   5   7   3     6416.28     6386.93    299.75 o 
   6   7   3      713.11      722.71    133.89 o 
   7   7   3     2128.78     2006.52    177.96 o 
   8   7   3     2192.75     2306.95    213.97 o 
   9   7   3      486.95      459.28    165.19 o 
  10   7   3     1951.54     2008.81    240.87 o 
 -11   8   3       47.80       22.80    153.62 o 
 -10   8   3     7047.34     6940.44    326.02 o 
  -9   8   3      779.36      781.51    149.29 o 
  -8   8   3     8157.37     7885.28    352.04 o 
  -7   8   3        5.49       36.13    102.61 o 
  -6   8   3       90.64      145.69    106.95 o 
  -5   8   3      240.84      286.12     99.81 o 
  -4   8   3    16591.70    16749.90    453.71 o 
  -3   8   3      826.70      949.58     87.36 o 
  -2   8   3   115978.92   124693.80    573.10 o 
  -1   8   3     4164.72     4357.59    169.73 o 
   0   8   3    42930.90    44578.17    276.58 o 
   1   8   3     1045.80      932.95     93.63 o 
   2   8   3     1471.58     1621.69    119.80 o 
   3   8   3       65.53      238.89     85.67 o 
   4   8   3    17719.79    18638.85    514.62 o 
   5   8   3      589.34      744.02    122.98 o 
   6   8   3    19045.16    19673.79    609.18 o 
   7   8   3       26.23       10.73    123.41 o 
   8   8   3     5136.88     4776.26    296.51 o 
   9   8   3      190.55      187.02    151.34 o 
  10   8   3       99.70      184.67    182.26 o 
 -11   9   3      806.28      877.96    175.83 o 
 -10   9   3       37.92       17.12    145.48 o 
  -9   9   3     4088.22     4248.89    231.71 o 
  -8   9   3     5066.84     5116.59    257.65 o 
  -7   9   3      334.60      362.25    118.37 o 
  -6   9   3    26875.85    28463.47    621.95 o 
  -5   9   3      118.64      113.86     95.97 o 
  -4   9   3    18479.04    18601.94    451.03 o 
  -3   9   3     6955.16     7056.75    287.02 o 
  -2   9   3        5.13       41.19     56.94 o 
  -1   9   3    23789.23    24066.45    311.79 o 
   0   9   3    31773.34    31979.21    360.24 o 
   1   9   3      291.72      257.31     62.18 o 
   2   9   3    51028.84    52145.85    596.05 o 
   3   9   3     4682.23     4762.88    178.47 o 
   4   9   3    11003.91    13027.08    461.07 o 
   5   9   3     4971.23     5798.63    243.27 o 
   6   9   3      221.39      277.71    136.02 o 
   7   9   3     6252.85     6735.77    291.24 o 
   8   9   3     1588.27     1714.70    194.02 o 
   9   9   3       12.94       56.85    147.56 o 
  10   9   3     2706.73     3025.25    267.94 o 
 -11  10   3      240.73      237.25    162.03 o 
 -10  10   3     1441.64     1540.07    178.86 o 
  -9  10   3     1076.30      912.71    172.78 o 
  -8  10   3       49.93      101.47    112.01 o 
  -7  10   3    11036.94    11162.08    504.72 o 
  -6  10   3       29.71       33.00    103.50 o 
  -5  10   3    34836.22    37330.79    652.11 o 
  -4  10   3     7254.76     7600.00    256.19 o 
  -3  10   3     4466.69     4530.85    197.05 o 
  -2  10   3    17690.81    17892.55    319.42 o 
  -1  10   3    10944.39    10619.82    248.70 o 
   0  10   3     2873.30     3028.17    118.80 o 
   1  10   3    36826.33    37722.41    440.48 o 
   2  10   3      236.62      271.06     79.73 o 
   3  10   3    34840.70    32328.71    564.26 o 
   4  10   3     1583.30     1600.62    148.78 o 
   5  10   3     1797.54     2006.03    157.78 o 
   6  10   3     3163.41     3442.80    211.21 o 
   7  10   3     3612.03     3831.28    248.92 o 
   8  10   3      171.26      178.62    138.93 o 
   9  10   3     3345.83     3424.00    261.37 o 
  10  10   3        6.45        5.78    176.96 o 
 -11  11   3     2452.94     2579.12    242.22 o 
 -10  11   3      123.75      205.60    146.86 o 
  -9  11   3     8637.36     8387.00    383.64 o 
  -8  11   3       49.80       50.46    115.15 o 
  -7  11   3     3325.64     3565.68    206.16 o 
  -6  11   3      411.39      510.34    113.25 o 
  -5  11   3     5956.45     6813.57    268.93 o 
  -4  11   3     1173.31     1134.64    105.94 o 
  -3  11   3    45403.12    46126.27    592.58 o 
  -2  11   3     2131.08     2380.99    119.05 o 
  -1  11   3    37023.67    37148.96    402.53 o 
   0  11   3     1464.66     1454.01     64.31 o 
   1  11   3     5507.75     5575.66    246.75 o 
   2  11   3     1088.63     1354.26    104.67 o 
   3  11   3    16356.13    15976.99    445.19 o 
   4  11   3     1833.73     1927.91    131.69 o 
   5  11   3    17052.55    17773.20    586.35 o 
   6  11   3      305.65      330.42    130.50 o 
   7  11   3     8434.41     8219.72    395.47 o 
   8  11   3      557.33      609.85    154.29 o 
   9  11   3      596.35      464.01    175.77 o 
 -10  12   3     4919.27     4809.30    307.74 o 
  -9  12   3      651.06      654.77    157.67 o 
  -8  12   3     3831.95     4103.99    253.87 o 
  -7  12   3     4748.00     5172.08    243.63 o 
  -6  12   3      645.22      618.35    136.93 o 
  -5  12   3    11479.93    11614.42    447.18 o 
  -4  12   3    10297.25    10271.43    369.63 o 
  -3  12   3    12310.12    11489.61    376.46 o 
  -2  12   3    20787.34    21884.29    370.02 o 
  -1  12   3    11352.19    11250.83    255.08 o 
   0  12   3     4398.07     4138.73    105.02 o 
   1  12   3    29906.91    30515.16    428.87 o 
   2  12   3     2396.78     2018.98    157.26 o 
   3  12   3     8403.71     8305.14    260.81 o 
   4  12   3     4042.20     4309.89    212.34 o 
   5  12   3     1351.72     1371.84    156.33 o 
   6  12   3    10484.54    10704.02    378.46 o 
   7  12   3     1680.18     1751.45    184.03 o 
   8  12   3     2504.17     2394.53    218.24 o 
   9  12   3     2404.15     2178.34    239.59 o 
 -10  13   3        4.32        6.78    154.77 o 
  -9  13   3       43.48      116.92    131.10 o 
  -8  13   3     3353.27     3462.92    219.33 o 
  -7  13   3      774.20      832.24    141.15 o 
  -6  13   3    26105.87    26962.62    628.57 o 
  -5  13   3       58.07       55.69     92.33 o 
  -4  13   3    10845.10    10002.58    392.17 o 
  -3  13   3      465.83      457.98     92.39 o 
  -2  13   3     3429.71     4075.06    182.24 o 
  -1  13   3      100.53      108.49     63.37 o 
   0  13   3    11217.04    11118.20    196.87 o 
   1  13   3     2035.43     1623.39    141.30 o 
   2  13   3    42577.98    45391.20    607.03 o 
   3  13   3     1593.40     1461.05    135.64 o 
   4  13   3     8564.54     8559.45    299.63 o 
   5  13   3     1430.43     1529.88    158.91 o 
   6  13   3     1566.52     1623.96    184.38 o 
   7  13   3      755.96      831.57    154.32 o 
   8  13   3     3383.19     3412.80    256.05 o 
   9  13   3       22.86       53.64    162.05 o 
 -10  14   3     5346.73     4877.21    327.01 o 
  -9  14   3      926.30      989.55    172.09 o 
  -8  14   3     2815.31     2852.62    209.66 o 
  -7  14   3     4135.96     4239.00    242.30 o 
  -6  14   3      117.71      186.20    111.16 o 
  -5  14   3     7961.17     8614.32    283.37 o 
  -4  14   3     6177.66     6013.98    259.80 o 
  -3  14   3      178.60      242.70     88.26 o 
  -2  14   3    34694.98    35934.75    502.76 o 
  -1  14   3     5333.04     3488.25    247.35 o 
   0  14   3     8855.37     8878.91    210.39 o 
   1  14   3     3150.61     1819.00    174.44 o 
   2  14   3      747.53      603.54    114.78 o 
   3  14   3     5351.04     5426.46    260.74 o 
   4  14   3     7101.18     6355.03    284.86 o 
   5  14   3      562.64      553.68    135.91 o 
   6  14   3    12665.07    12640.27    404.16 o 
   7  14   3      430.36      472.90    149.60 o 
   8  14   3     1730.13     1470.08    196.57 o 
   9  14   3     1471.22     1432.33    201.54 o 
 -10  15   3      454.96      611.70    175.08 o 
  -9  15   3     8919.66     8379.43    402.21 o 
  -8  15   3      268.76      211.26    133.56 o 
  -7  15   3     1194.86     1254.19    147.70 o 
  -6  15   3     1119.81     1161.29    130.40 o 
  -5  15   3    13540.77    12101.66    478.70 o 
  -4  15   3     1399.45     1443.60    138.09 o 
  -3  15   3    15494.10    16347.38    427.36 o 
  -2  15   3     1028.87     1107.24    109.61 o 
  -1  15   3    20113.90    20080.96    371.74 o 
   0  15   3     1426.89     1598.32     88.58 o 
   1  15   3     2545.10     2037.08    141.07 o 
   2  15   3     6341.90     6477.41    233.90 o 
   3  15   3     6206.32     6833.56    282.24 o 
   4  15   3      305.73      261.11    106.75 o 
   5  15   3     8826.39     8174.75    362.49 o 
   6  15   3      225.15      220.21    144.56 o 
   7  15   3     6603.52     6875.57    306.80 o 
   8  15   3      662.68      728.85    173.02 o 
   9  15   3      739.52      616.11    196.75 o 
 -10  16   3      938.10      973.35    173.04 o 
  -9  16   3     1925.64     2141.88    220.20 o 
  -8  16   3      153.33      167.09    127.43 o 
  -7  16   3     8964.98     8444.06    360.15 o 
  -6  16   3     1339.31     1366.32    154.99 o 
  -5  16   3    12854.07    11169.73    495.54 o 
  -4  16   3     1765.03     1758.53    149.07 o 
  -3  16   3     4028.74     4063.74    230.60 o 
  -2  16   3     3976.43     3907.92    205.39 o 
  -1  16   3     6718.96     7117.42    274.86 o 
   0  16   3     1379.36     1212.18     81.00 o 
   1  16   3    13648.77    14100.38    378.29 o 
   2  16   3     1295.42     1378.78    138.37 o 
   3  16   3    19447.71    19961.62    532.24 o 
   4  16   3       57.31      116.24    110.50 o 
   5  16   3     2456.77     2322.37    190.69 o 
   6  16   3     1007.72     1015.27    164.93 o 
   7  16   3     1634.80     1483.68    198.75 o 
   8  16   3      778.95      781.42    174.05 o 
   9  16   3     4032.52     3543.12    297.98 o 
 -10  17   3      111.18      103.89    157.44 o 
  -9  17   3     2867.23     2892.95    219.85 o 
  -8  17   3     2969.85     3010.77    226.44 o 
  -7  17   3     1132.96     1069.36    151.85 o 
  -6  17   3    16577.81    15145.62    573.53 o 
  -5  17   3     1197.06     1209.75    133.64 o 
  -4  17   3     5352.95     5252.47    282.40 o 
  -3  17   3     5230.22     5029.14    251.71 o 
  -2  17   3      685.99      694.99    114.15 o 
  -1  17   3     5182.85     5221.85    197.52 o 
   0  17   3     4641.81     5226.10    261.74 o 
   1  17   3     5162.83     5303.97    221.40 o 
   2  17   3    20801.58    21382.05    518.53 o 
   3  17   3      415.87      447.88    128.36 o 
   4  17   3     8772.74     8122.75    336.21 o 
   5  17   3     6180.98     5532.49    286.07 o 
   6  17   3       63.05       64.98    142.15 o 
   7  17   3     2613.90     2467.29    223.72 o 
   8  17   3      519.46      489.82    168.41 o 
   9  17   3      597.34      549.18    200.62 o 
  -9  18   3        8.98       47.01    148.89 o 
  -8  18   3     2918.75     2467.72    206.64 o 
  -7  18   3      247.79      230.22    123.38 o 
  -6  18   3      430.16      395.67    131.89 o 
  -5  18   3       41.25       36.01    101.10 o 
  -4  18   3    10346.73    10972.79    462.55 o 
  -3  18   3        5.56       53.09     96.08 o 
  -2  18   3    30800.35    31586.24    545.13 o 
  -1  18   3      861.58      743.94    111.74 o 
   0  18   3     8698.95     8766.24    191.84 o 
   1  18   3       63.39       78.10     96.29 o 
   2  18   3      221.01      413.47    135.79 o 
   3  18   3       67.74      145.90    111.81 o 
   4  18   3     3517.35     3593.28    221.79 o 
   5  18   3      210.27      222.24    133.91 o 
   6  18   3    12787.71    12484.68    441.84 o 
   7  18   3       49.54       39.53    151.75 o 
   8  18   3     3183.07     3132.17    245.07 o 
  -9  19   3     1835.99     1979.49    204.00 o 
  -8  19   3     5072.44     4760.38    293.41 o 
  -7  19   3        7.36       29.27    123.47 o 
  -6  19   3    14399.03    14157.52    398.21 o 
  -5  19   3     1090.06     1166.83    139.96 o 
  -4  19   3     5282.63     5139.57    246.43 o 
  -3  19   3     4050.26     4649.47    217.29 o 
  -2  19   3        7.43       55.24     96.96 o 
  -1  19   3     7365.71     7353.60    334.25 o 
   0  19   3     3554.36     3809.03    116.74 o 
   1  19   3     2039.92     1987.20    155.95 o 
   2  19   3    16929.66    17957.25    511.38 o 
   3  19   3     1969.93     1975.87    176.51 o 
   4  19   3    10293.58     9377.20    382.78 o 
   5  19   3     1636.30     1411.64    169.28 o 
   6  19   3      381.19      448.66    168.76 o 
   7  19   3      995.96     1094.47    190.57 o 
   8  19   3      955.29      925.85    198.40 o 
  -9  20   3     1442.98     1157.32    195.51 o 
  -8  20   3      981.05      822.62    162.84 o 
  -7  20   3     5028.77     4797.41    286.58 o 
  -6  20   3        0.06       43.21    122.89 o 
  -5  20   3    12267.72    11173.52    537.43 o 
  -4  20   3     4091.38     4123.16    243.42 o 
  -3  20   3     4213.01     4187.06    230.43 o 
  -2  20   3     3058.59     2834.49    199.45 o 
  -1  20   3     3397.07     2714.13    189.72 o 
   0  20   3     1817.85     1953.77    121.31 o 
   1  20   3    12557.89    13112.79    444.05 o 
   2  20   3     2719.42     2741.35    211.54 o 
   3  20   3    15704.15    16040.78    574.48 o 
   4  20   3     1001.93      807.85    170.53 o 
   5  20   3     3393.01     3110.29    247.61 o 
   6  20   3     2173.79     2074.05    212.40 o 
   7  20   3      856.40      957.93    191.32 o 
   8  20   3     1456.97     1219.82    216.48 o 
  -9  21   3     5331.85     5119.64    288.33 o 
  -8  21   3      745.30      828.26    168.79 o 
  -7  21   3     1465.70     1499.38    177.91 o 
  -6  21   3       76.05       73.34    130.39 o 
  -5  21   3     4758.60     4467.84    275.66 o 
  -4  21   3       56.31       40.92    115.94 o 
  -3  21   3    16617.07    16822.16    525.04 o 
  -2  21   3      127.60      207.16    115.60 o 
  -1  21   3    17029.87    18134.87    464.69 o 
   0  21   3      162.08      125.42     71.38 o 
   1  21   3     9345.11     9321.51    454.16 o 
   2  21   3     1753.72     1578.09    175.35 o 
   3  21   3     1908.90     1964.28    213.50 o 
   4  21   3       46.66       74.01    130.62 o 
   5  21   3     6692.51     6425.79    319.46 o 
   6  21   3     2008.73     1965.20    223.19 o 
   7  21   3     5587.70     5437.95    318.01 o 
   8  21   3       97.58      152.60    180.91 o 
  -9  22   3      699.89      618.25    193.91 o 
  -8  22   3      923.09      858.54    175.36 o 
  -7  22   3     8886.88     8092.76    427.32 o 
  -6  22   3        4.75       13.69    130.01 o 
  -5  22   3     7771.71     7368.15    375.40 o 
  -4  22   3      210.78      171.17    135.57 o 
  -3  22   3      898.35     1019.75    164.84 o 
  -2  22   3    11895.25    12267.77    461.19 o 
  -1  22   3      921.50      975.60    132.07 o 
   0  22   3     4737.45     4959.35    151.82 o 
   1  22   3    11412.36    11180.58    479.49 o 
   2  22   3      526.89      491.82    143.92 o 
   3  22   3     7707.65     8274.00    377.81 o 
   4  22   3     1175.77     1101.33    179.90 o 
   5  22   3     2744.97     2559.35    221.01 o 
   6  22   3     2818.78     2404.07    248.94 o 
   7  22   3       21.24       42.79    184.52 o 
  -8  23   3     1514.47     1387.55    203.51 o 
  -7  23   3       11.71        3.94    155.02 o 
  -6  23   3     8752.43     7945.46    316.59 o 
  -5  23   3      147.90      164.82    135.24 o 
  -4  23   3     6624.77     6860.05    296.76 o 
  -3  23   3     5904.84     5904.75    272.87 o 
  -1  23   3     1970.52     2094.74    178.99 o 
   0  23   3     5362.17     5330.91    165.67 o 
   1  23   3      426.89      605.51    144.55 o 
   2  23   3    17425.90    19456.16    600.36 o 
   3  23   3      693.28      648.64    167.03 o 
   4  23   3     4393.60     4214.29    284.01 o 
   5  23   3     1238.78     1171.18    185.79 o 
   6  23   3       48.38      128.01    182.66 o 
   7  23   3     1128.39     1031.00    214.91 o 
  -8  24   3     3429.92     3155.97    258.19 o 
  -7  24   3      350.73      456.54    163.71 o 
  -6  24   3      184.19      209.38    150.75 o 
  -5  24   3      937.88     1047.45    162.02 o 
  -4  24   3     7253.76     7524.95    392.31 o 
  -3  24   3      370.41      383.48    146.40 o 
  -2  24   3    16565.98    17075.82    561.63 o 
  -1  24   3      232.15      234.99    126.88 o 
   0  24   3     9132.40     9396.24    309.97 o 
   1  24   3      147.96      196.68    128.42 o 
   2  24   3      214.86       99.62    149.42 o 
   3  24   3      227.73      337.97    155.66 o 
   4  24   3     5706.56     5964.73    341.91 o 
   5  24   3       58.05       78.05    157.61 o 
   6  24   3     6296.53     6371.24    336.18 o 
   7  24   3      336.29      235.00    204.59 o 
  -8  25   3     1785.28     1534.45    213.58 o 
  -7  25   3      936.14      726.62    187.73 o 
  -6  25   3     2490.09     2349.25    208.04 o 
  -5  25   3       30.67        1.43    143.21 o 
  -4  25   3     5024.99     4814.55    311.52 o 
  -3  25   3     3007.16     2911.67    233.57 o 
  -2  25   3        0.49       85.31    130.97 o 
  -1  25   3     7427.47     7040.06    317.00 o 
   0  25   3     8645.91     9119.37    243.50 o 
   1  25   3      703.48      738.15    160.37 o 
   2  25   3     3948.41     3594.62    248.04 o 
   3  25   3     1789.21     1875.42    216.89 o 
   4  25   3     1942.10     1900.41    219.17 o 
   5  25   3     2794.32     2558.63    249.77 o 
   6  25   3      155.48       50.36    185.15 o 
  -7  26   3     3170.55     2750.18    265.26 o 
  -6  26   3       70.35        2.86    151.47 o 
  -5  26   3     7518.33     7181.66    354.34 o 
  -4  26   3     2034.13     2225.67    211.56 o 
  -3  26   3     3731.03     3825.96    261.53 o 
  -2  26   3      428.30      423.97    146.62 o 
  -1  26   3     1632.54     1544.04    190.12 o 
   0  26   3      596.91      638.91    112.93 o 
   1  26   3    10054.55     9597.66    395.04 o 
   2  26   3       67.43       48.53    161.33 o 
   3  26   3     9270.14    10448.18    456.60 o 
   4  26   3     1027.58     1019.37    198.42 o 
   5  26   3      252.92      352.13    193.75 o 
   6  26   3      193.07      249.68    192.52 o 
  -7  27   3     1527.00     1498.23    211.85 o 
  -6  27   3     1027.55     1012.81    176.77 o 
  -5  27   3       46.65      184.12    160.75 o 
  -4  27   3     1310.26     1163.26    193.64 o 
  -3  27   3     9645.98     8987.65    444.10 o 
  -2  27   3        0.07       24.87    140.52 o 
  -1  27   3    11295.67    10293.39    399.76 o 
   0  27   3      137.22      243.35    104.59 o 
   1  27   3      540.37      592.00    185.46 o 
   2  27   3     1350.03     1242.75    198.89 o 
   3  27   3     1807.30     1819.41    239.21 o 
   4  27   3      816.12      879.03    205.21 o 
   5  27   3     7939.19     7858.03    362.39 o 
   6  27   3       43.63       80.96    200.10 o 
  -6  28   3      290.60      290.55    167.29 o 
  -5  28   3     1703.64     1692.69    217.69 o 
  -4  28   3     2037.82     1808.97    242.15 o 
  -3  28   3      511.90      535.42    184.82 o 
  -2  28   3     7778.77     7330.31    409.66 o 
  -1  28   3      440.41      537.18    167.80 o 
   0  28   3     5249.27     5581.88    228.82 o 
   1  28   3     7931.34     7420.27    423.29 o 
   2  28   3       34.16       81.38    177.68 o 
   3  28   3     1458.48     1360.29    232.10 o 
   4  28   3     3130.05     2900.90    284.34 o 
   5  28   3      100.40        1.57    203.52 o 
  -6  29   3     5291.89     4761.71    327.62 o 
  -5  29   3       20.83        5.98    187.06 o 
  -4  29   3     6466.39     6207.29    376.95 o 
  -3  29   3       47.99       11.04    169.77 o 
  -2  29   3      341.55      356.47    180.18 o 
  -1  29   3       56.08       54.51    154.87 o 
   0  29   3    10164.72    10191.08    331.53 o 
   1  29   3      433.99      605.24    195.74 o 
   2  29   3    10465.58    10947.07    513.49 o 
   3  29   3      274.33      358.85    195.06 o 
   4  29   3     2423.74     2123.51    295.71 o 
   5  29   3      168.87      177.57    198.37 o 
  -5  30   3     3108.58     2963.34    270.78 o 
  -4  30   3     4495.08     4208.77    301.48 o 
  -3  30   3      407.99      376.69    212.24 o 
  -2  30   3     5501.95     5443.68    355.08 o 
  -1  30   3      457.22      596.64    191.23 o 
   0  30   3     4188.48     4529.32    217.43 o 
   1  30   3     2757.97     2483.13    275.76 o 
   2  30   3       47.63      241.56    202.01 o 
   3  30   3     3316.09     3423.09    315.89 o 
   4  30   3     6537.86     6660.81    414.90 o 
  -5  31   3      702.05      620.54    226.35 o 
  -4  31   3      460.55      468.62    214.78 o 
  -3  31   3    11472.60    12084.95    553.66 o 
  -2  31   3       91.89      125.16    191.82 o 
  -1  31   3    10770.28    10714.99    508.21 o 
   0  31   3     2631.19     2937.29    189.83 o 
   1  31   3      859.45     1030.02    225.87 o 
   2  31   3      736.71      677.15    231.50 o 
   3  31   3      589.20      584.71    236.04 o 
   4  31   3       72.63       48.51    219.88 o 
  -4  32   3      657.58      605.30    232.33 o 
  -3  32   3      852.70     1059.54    246.20 o 
  -2  32   3      638.75      557.92    222.33 o 
  -1  32   3     1275.84     1395.85    259.09 o 
   0  32   3     1345.40     1415.71    177.23 o 
   1  32   3    10551.98    10607.23    594.64 o 
   2  32   3       28.11      148.20    219.34 o 
   3  32   3     6026.32     6297.23    411.38 o 
  -3  33   3     4740.16     4941.77    376.55 o 
  -2  33   3      134.93      195.66    210.05 o 
  -1  33   3     2516.56     2462.89    282.07 o 
   0  33   3     4444.43     4811.40    253.46 o 
   1  33   3      937.54      949.20    256.11 o 
   2  33   3     3552.27     3467.95    328.32 o 
  -1  34   3        6.59      124.67    229.05 o 
   0  34   3     3657.34     4044.42    243.59 o 
 -10   0   4     1913.17     1975.28    204.70 o 
  -8   0   4     1404.70     1354.56    170.86 o 
  -6   0   4    36528.16    34418.35    654.63 o 
  -4   0   4    41121.13    36146.60    541.86 o 
  -2   0   4     1016.39      922.38     85.40 o 
   0   0   4     1674.74     1723.76     75.25 o 
   2   0   4    31727.45    31145.16    488.20 o 
   4   0   4    17165.99    17175.85    473.63 o 
   6   0   4     1293.53     1377.96    163.65 o 
   8   0   4     1131.17     1317.38    189.35 o 
  10   0   4     2701.16     3203.14    287.74 o 
 -11   1   4      482.67      490.26    160.00 o 
 -10   1   4     5485.02     5797.27    318.31 o 
  -9   1   4      697.32      687.11    142.30 o 
  -8   1   4    17124.27    17241.70    572.18 o 
  -7   1   4     5731.04     5790.78    234.50 o 
  -6   1   4     1511.40     1608.56    147.03 o 
  -5   1   4    17261.42    16605.21    432.97 o 
  -4   1   4     2884.79     2757.58    153.63 o 
  -3   1   4     5673.14     5632.39    191.61 o 
  -2   1   4    16383.26    18009.39    381.74 o 
  -1   1   4      150.41      174.48     54.64 o 
   0   1   4    21303.90    20311.43   1146.98 o 
   1   1   4     3045.89     2827.71    144.40 o 
   2   1   4     2283.52     2276.63    126.12 o 
   3   1   4    19556.21    19924.21    452.89 o 
   4   1   4     1002.74     1080.71    115.06 o 
   5   1   4      837.84      858.32    126.06 o 
   6   1   4     5896.37     6105.78    265.04 o 
   7   1   4      113.84       81.77    136.29 o 
   8   1   4     2883.27     3102.10    231.78 o 
   9   1   4      513.37      673.06    167.27 o 
  10   1   4      349.22      314.40    196.50 o 
 -11   2   4     3052.58     3320.19    248.24 o 
 -10   2   4      217.45      293.91    146.29 o 
  -9   2   4    11944.39    12192.41    396.12 o 
  -8   2   4      234.07      298.94    123.51 o 
  -7   2   4     5481.30     5413.82    245.42 o 
  -6   2   4     3538.68     3666.21    197.20 o 
  -5   2   4      894.27      729.15    106.82 o 
  -4   2   4     3550.41     3544.46    161.56 o 
  -3   2   4    24750.68    24617.81    468.01 o 
  -2   2   4      791.01      972.86     91.27 o 
  -1   2   4    60681.43    48807.03    459.93 o 
   0   2   4      115.57      146.20     30.67 o 
   1   2   4     3524.41     3323.43    137.41 o 
   2   2   4     1614.00     1786.22    113.19 o 
   3   2   4     3083.22     3288.05    178.74 o 
   4   2   4      137.71      139.84     88.71 o 
   5   2   4     9745.10     9302.21    325.50 o 
   6   2   4       61.95       85.21    117.34 o 
   7   2   4    13117.52    13854.44    594.42 o 
   8   2   4       25.13       18.78    139.51 o 
   9   2   4      757.52      768.45    175.91 o 
  10   2   4      442.96      470.69    190.37 o 
 -11   3   4     1884.42     2046.52    205.82 o 
 -10   3   4      117.09      117.32    134.65 o 
  -9   3   4      144.82      142.73    144.10 o 
  -8   3   4      498.12      614.95    124.41 o 
  -7   3   4    16905.25    17118.21    550.56 o 
  -6   3   4        6.46        3.04     85.02 o 
  -5   3   4    39179.55    35699.06    618.44 o 
  -4   3   4      909.51      902.23     97.35 o 
  -3   3   4     8347.34     8040.89    349.34 o 
  -2   3   4     2358.77     2417.70    114.55 o 
  -1   3   4      189.70      253.21     50.01 o 
   0   3   4    14519.38    13426.12    167.02 o 
   1   3   4    21030.92    18617.17    397.53 o 
   2   3   4     2307.41     2250.71    138.22 o 
   3   3   4    40533.25    38646.09    641.84 o 
   4   3   4      905.87      831.20    116.75 o 
   5   3   4     1781.74     1559.16    146.96 o 
   6   3   4     2523.73     2692.28    191.90 o 
   7   3   4      115.19       45.03    144.65 o 
   8   3   4      830.65     1000.59    168.32 o 
   9   3   4     2616.61     2549.66    227.49 o 
 -11   4   4     1896.23     1911.74    201.37 o 
 -10   4   4       44.84       22.61    139.62 o 
  -9   4   4     6316.38     5821.07    289.88 o 
  -8   4   4     1262.53     1284.88    147.49 o 
  -7   4   4     2130.77     2346.99    172.59 o 
  -6   4   4    10721.62    10913.54    425.49 o 
  -5   4   4      270.60      257.94     90.94 o 
  -4   4   4    33173.02    31390.58    570.78 o 
  -3   4   4    14634.59    13085.75    391.84 o 
  -2   4   4     1510.39     1462.65     91.08 o 
  -1   4   4    14829.20    14636.63    241.94 o 
   0   4   4     5424.11     5038.32    210.39 o 
   1   4   4     2258.48     2380.50    127.98 o 
   2   4   4    26289.70    26613.02    516.58 o 
   3   4   4      157.31      186.67     87.22 o 
   4   4   4    23669.44    21952.58    552.17 o 
   5   4   4     3322.21     3307.19    186.89 o 
   6   4   4      782.00      755.00    141.39 o 
   7   4   4     4471.44     4281.11    236.48 o 
   8   4   4      998.40      958.06    180.21 o 
   9   4   4      450.20      445.18    164.83 o 
 -11   5   4      172.08      153.52    153.52 o 
 -10   5   4     6543.43     7111.60    308.27 o 
  -9   5   4      538.29      598.62    139.08 o 
  -8   5   4     7864.13     8276.80    322.28 o 
  -7   5   4       15.90       25.10     93.01 o 
  -6   5   4      111.48      129.85     95.43 o 
  -5   5   4      419.65      432.30     91.19 o 
  -4   5   4     7862.34     7326.91    247.03 o 
  -3   5   4      126.95      146.54     67.48 o 
  -2   5   4    46670.27    45660.39    546.54 o 
  -1   5   4     5156.86     4775.99    178.99 o 
   0   5   4    53338.41    55781.79   1484.12 o 
   1   5   4      536.16      625.07     78.66 o 
   2   5   4     3113.20     3151.79    182.01 o 
   3   5   4     2393.18     2321.85    162.93 o 
   4   5   4     7503.22     7303.52    309.67 o 
   5   5   4      236.22      188.12    106.86 o 
   6   5   4    16580.83    15248.34    591.20 o 
   7   5   4      162.45      221.86    133.93 o 
   8   5   4     6643.14     6588.81    321.92 o 
   9   5   4       19.85       43.52    145.91 o 
 -11   6   4      925.68      864.54    168.35 o 
 -10   6   4       47.26      113.54    140.95 o 
  -9   6   4     1195.12     1172.78    156.73 o 
  -8   6   4     3212.56     3143.29    197.25 o 
  -7   6   4       28.72       16.23     94.41 o 
  -6   6   4    23283.57    20736.61    565.94 o 
  -5   6   4     1677.32     1510.77    124.62 o 
  -4   6   4    12544.57    11759.50    409.52 o 
  -3   6   4     4221.12     4285.18    202.39 o 
  -2   6   4     2613.40     2889.83    156.51 o 
  -1   6   4    27423.90    27424.77    326.93 o 
   0   6   4     9954.91     9377.56    362.57 o 
   1   6   4     4860.14     5398.73    171.16 o 
   2   6   4    40777.87    38016.40    595.96 o 
   3   6   4     1788.52     1698.91    155.71 o 
   4   6   4    16933.67    17230.37    519.69 o 
   5   6   4     5253.09     4936.93    246.92 o 
   6   6   4      118.25      182.41    127.27 o 
   7   6   4     6416.32     6351.10    300.31 o 
   8   6   4      773.32      832.17    174.72 o 
   9   6   4       23.96       81.91    168.85 o 
 -11   7   4      172.36      160.77    163.27 o 
 -10   7   4     2092.54     2203.01    194.54 o 
  -9   7   4       43.95       70.57    122.50 o 
  -8   7   4      705.09      760.63    119.59 o 
  -7   7   4     7272.16     6650.18    303.63 o 
  -6   7   4       19.94       39.28     92.70 o 
  -5   7   4    22613.15    22666.88    536.58 o 
  -4   7   4     7109.05     8037.63    263.44 o 
  -3   7   4     7285.02     6498.97    218.42 o 
  -2   7   4    18265.55    19143.92    348.44 o 
  -1   7   4       36.60      153.61     58.08 o 
   0   7   4     5196.24     4997.16    135.63 o 
   1   7   4    22566.56    22933.02    376.38 o 
   2   7   4      188.24      236.79     82.09 o 
   3   7   4    56834.85    59344.99    839.48 o 
   4   7   4     1261.32     1498.73    148.72 o 
   5   7   4     2907.03     3168.26    187.00 o 
   6   7   4     5567.65     5346.89    275.29 o 
   7   7   4        8.68       47.88    142.31 o 
   8   7   4     1004.87     1112.05    168.53 o 
   9   7   4     2692.20     2885.30    259.59 o 
 -11   8   4     2944.10     3306.48    255.38 o 
 -10   8   4       16.69       51.79    135.15 o 
  -9   8   4     7128.09     7046.41    366.91 o 
  -8   8   4      246.20      237.27    116.58 o 
  -7   8   4     1597.07     1609.33    150.01 o 
  -6   8   4       86.90      116.96     95.12 o 
  -5   8   4      390.33      437.29    103.87 o 
  -4   8   4     2551.10     2901.20    153.25 o 
  -3   8   4    24156.99    24249.65    466.98 o 
  -2   8   4      517.17      518.85     78.20 o 
  -1   8   4    63845.15    64207.11    523.57 o 
   0   8   4        0.70       18.26     35.66 o 
   1   8   4    12788.38    12161.43    314.78 o 
   2   8   4      145.53      379.17     86.25 o 
   3   8   4      896.72      744.36    141.62 o 
   4   8   4     1158.63     1277.12    132.40 o 
   5   8   4    14380.57    14979.43    597.77 o 
   6   8   4        0.58        4.20    121.84 o 
   7   8   4    12686.59    12480.29    436.94 o 
   8   8   4      131.87      173.41    148.29 o 
   9   8   4      935.54      855.17    197.35 o 
 -11   9   4      284.35      224.57    163.32 o 
 -10   9   4     2300.27     2372.03    213.49 o 
  -9   9   4     1361.72     1358.82    170.01 o 
  -8   9   4     3392.82     3215.84    212.76 o 
  -7   9   4     4810.62     5381.59    245.40 o 
  -6   9   4      310.92      331.07    113.95 o 
  -5   9   4    12346.24    13828.86    467.82 o 
  -4   9   4      172.72      166.58     79.96 o 
  -3   9   4     5700.47     6079.86    204.70 o 
  -2   9   4    17046.59    17711.63    348.11 o 
  -1   9   4     3056.72     3195.59    133.30 o 
   0   9   4    14511.72    14619.86    371.94 o 
   1   9   4    29524.56    30194.78    428.66 o 
   2   9   4     1080.71     1123.38    109.21 o 
   3   9   4    19081.10    18428.33    504.53 o 
   4   9   4     1015.70     1118.45    136.44 o 
   5   9   4     5195.28     5170.81    278.48 o 
   6   9   4     7483.04     7529.73    293.06 o 
   7   9   4      402.72      498.93    155.02 o 
   8   9   4     1220.52     1240.84    184.70 o 
   9   9   4     2330.52     2337.80    232.46 o 
 -11  10   4      147.85      256.34    162.27 o 
 -10  10   4       27.99       58.20    143.08 o 
  -9  10   4      371.74      403.69    138.77 o 
  -8  10   4     1585.26     1544.51    164.82 o 
  -7  10   4      391.92      342.08    118.74 o 
  -6  10   4    14400.04    15833.63    543.22 o 
  -5  10   4     3579.13     3771.63    207.30 o 
  -4  10   4    18178.99    18000.41    458.63 o 
  -3  10   4     3625.31     3925.84    157.90 o 
  -2  10   4      986.53     1003.79    107.13 o 
  -1  10   4     4623.56     4793.11    199.99 o 
   0  10   4     5841.58     6233.40    224.07 o 
   1  10   4     4317.93     4511.81    173.92 o 
   2  10   4    34306.28    33584.85    561.77 o 
   3  10   4     2202.81     2229.08    138.65 o 
   4  10   4    11801.47    13172.82    498.14 o 
   5  10   4     2564.85     2729.31    188.48 o 
   6  10   4      106.39      147.49    146.11 o 
   7  10   4      353.07      461.49    149.53 o 
   8  10   4     1228.82     1225.84    190.66 o 
   9  10   4      439.26      382.16    177.55 o 
 -10  11   4     6494.49     7027.56    327.26 o 
  -9  11   4      548.03      473.65    143.45 o 
  -8  11   4     3929.13     4248.77    217.28 o 
  -7  11   4     1508.65     1798.31    155.90 o 
  -6  11   4      791.23      941.01    136.76 o 
  -5  11   4     3248.05     3384.98    176.76 o 
  -4  11   4     2879.51     2839.33    151.72 o 
  -3  11   4      322.49      416.08     84.60 o 
  -2  11   4    43971.33    46261.34    538.94 o 
  -1  11   4      889.71      973.06     82.67 o 
   0  11   4    18257.94    18424.70    237.50 o 
   1  11   4     1072.93     1104.44    109.47 o 
   2  11   4       67.84      109.94     91.40 o 
   3  11   4      867.96      826.27    106.08 o 
   4  11   4     3024.54     3189.02    197.50 o 
   5  11   4      790.99      840.35    137.62 o 
   6  11   4    13089.18    13113.50    427.36 o 
   7  11   4      217.45      199.06    140.36 o 
   8  11   4     2706.86     2549.65    228.38 o 
   9  11   4      116.01      166.62    166.62 o 
 -10  12   4       99.41       15.11    151.04 o 
  -9  12   4     6357.06     5934.54    302.52 o 
  -8  12   4     1011.57     1195.58    155.06 o 
  -7  12   4     2642.16     2637.18    202.76 o 
  -6  12   4     6556.83     6835.14    304.07 o 
  -5  12   4       54.75       51.58     97.08 o 
  -4  12   4     3191.43     3140.07    188.95 o 
  -3  12   4    11116.41    12487.99    370.36 o 
  -2  12   4      714.34      771.82    100.42 o 
  -1  12   4    23764.81    23360.17    374.96 o 
   0  12   4      993.97     1040.93     63.02 o 
   1  12   4      238.74      164.86     75.42 o 
   2  12   4    24453.95    25456.64    508.99 o 
   3  12   4      818.23      793.20    121.24 o 
   4  12   4     3280.80     3423.31    195.87 o 
   5  12   4     3024.29     2952.02    213.55 o 
   6  12   4      104.87      154.65    137.01 o 
   7  12   4     4226.73     4429.45    250.32 o 
   8  12   4      715.99      772.80    171.73 o 
   9  12   4      375.98      335.54    179.19 o 
 -10  13   4        9.72       52.36    146.86 o 
  -9  13   4      266.33      241.45    140.36 o 
  -8  13   4        6.38       12.59    114.51 o 
  -7  13   4     6388.15     6630.11    326.23 o 
  -6  13   4      460.55      474.84    118.71 o 
  -5  13   4    22348.05    22866.99    573.17 o 
  -4  13   4       10.79       40.67     82.79 o 
  -3  13   4     9965.37    11065.92    356.97 o 
  -2  13   4       27.70       59.22     72.63 o 
  -1  13   4     2483.84     2295.28    129.40 o 
   0  13   4     1572.95     1804.35    103.50 o 
   1  13   4     9597.36     9963.43    324.85 o 
   2  13   4     2136.21     2158.27    154.25 o 
   3  13   4    13309.68    12960.59    482.57 o 
   4  13   4      517.99      408.63    115.49 o 
   5  13   4     2093.28     2121.10    175.55 o 
   6  13   4      997.30     1000.39    157.95 o 
   7  13   4      269.25      226.35    155.93 o 
   8  13   4        4.88       21.27    144.13 o 
   9  13   4     2490.36     2442.13    235.17 o 
 -10  14   4       74.99       84.93    154.21 o 
  -9  14   4     5976.86     5811.14    306.96 o 
  -8  14   4      566.87      600.10    147.55 o 
  -7  14   4     5983.43     6068.15    266.56 o 
  -6  14   4     9258.88     9309.90    349.82 o 
  -5  14   4      825.29      866.63    129.42 o 
  -4  14   4     3700.18     3367.45    197.16 o 
  -3  14   4     6871.59     7498.77    354.78 o 
  -2  14   4     1378.45     1109.94    134.85 o 
  -1  14   4    14666.95    15323.84    332.71 o 
   0  14   4     2709.59     2772.88    288.26 o 
   1  14   4    11832.73    12255.29    369.40 o 
   2  14   4     4438.04     4863.46    239.08 o 
   3  14   4     1496.12     1520.78    143.41 o 
   4  14   4      103.08      159.77    102.60 o 
   5  14   4     6316.57     6863.35    284.77 o 
   6  14   4        4.49       28.22    139.74 o 
   7  14   4     3244.00     2953.39    247.47 o 
   8  14   4       48.84       97.48    146.80 o 
   9  14   4     1229.69     1114.99    216.06 o 
 -10  15   4     6975.31     6984.13    346.33 o 
  -9  15   4        0.89       23.03    140.52 o 
  -8  15   4     3813.52     3828.62    232.07 o 
  -7  15   4      416.73      457.62    128.13 o 
  -6  15   4     1407.52     1343.97    165.22 o 
  -5  15   4     2116.58     2374.74    157.64 o 
  -4  15   4     8622.70     9017.50    298.56 o 
  -3  15   4     8122.93     8617.89    364.90 o 
  -2  15   4    37255.73    39508.78    551.21 o 
  -1  15   4     1297.33     1315.59    115.59 o 
   0  15   4     5966.49     5927.27    298.34 o 
   1  15   4     1298.65     1258.60    123.59 o 
   2  15   4      574.25      647.36    116.32 o 
   3  15   4     1974.45     2063.89    163.53 o 
   4  15   4      580.41      587.58    119.56 o 
   5  15   4     3144.09     3077.02    204.27 o 
   6  15   4     9327.62     9192.54    407.05 o 
   7  15   4      461.22      474.32    156.44 o 
   8  15   4     1857.65     1766.50    212.31 o 
 -10  16   4      717.24      717.05    181.17 o 
  -9  16   4      518.71      565.84    149.15 o 
  -8  16   4     1885.69     1918.33    202.51 o 
  -7  16   4      266.91      236.85    122.96 o 
  -6  16   4    19740.24    18802.43    612.05 o 
  -5  16   4     1478.01     1358.92    145.65 o 
  -4  16   4    13156.93    14206.51    459.37 o 
  -3  16   4     3011.67     3092.29    185.72 o 
  -2  16   4     1680.78     1740.30    145.49 o 
  -1  16   4     1380.37     1265.47    121.60 o 
   0  16   4     2695.91     2752.56    316.11 o 
   1  16   4     1904.37     1739.28    144.03 o 
   2  16   4    20459.58    20773.10    544.99 o 
   3  16   4      152.92      245.07    121.83 o 
   4  16   4     8651.54     7956.60    342.24 o 
   5  16   4       45.74       96.79    126.68 o 
   6  16   4      381.00      365.99    157.42 o 
   7  16   4       37.31      111.55    146.65 o 
   8  16   4      597.83      612.88    189.84 o 
 -10  17   4     2668.14     2565.01    238.65 o 
  -9  17   4      235.89      212.04    157.91 o 
  -8  17   4     4475.00     4204.11    273.92 o 
  -7  17   4     4837.12     4843.42    276.47 o 
  -6  17   4     1968.41     2075.86    185.49 o 
  -5  17   4     9943.52     9596.68    331.31 o 
  -4  17   4     1835.31     2064.07    163.21 o 
  -3  17   4      814.28      791.55    127.30 o 
  -2  17   4    10316.58    11156.73    384.17 o 
  -1  17   4     3762.24     3726.16    217.53 o 
   0  17   4    11022.91    10597.73    263.76 o 
   1  17   4     8749.78     9100.18    389.29 o 
   2  17   4     2070.67     2032.22    195.89 o 
   3  17   4     8696.44     8889.72    336.47 o 
   4  17   4      887.39      877.19    144.01 o 
   5  17   4     1619.59     1592.77    175.86 o 
   6  17   4     4215.28     4100.84    270.13 o 
   7  17   4        3.68       69.27    151.12 o 
   8  17   4     1985.03     1836.63    223.69 o 
  -9  18   4     8077.91     7446.96    414.66 o 
  -8  18   4       82.66       80.12    126.76 o 
  -7  18   4     4835.87     4524.29    276.66 o 
  -6  18   4      361.72      401.09    130.08 o 
  -5  18   4     2421.49     2140.47    177.10 o 
  -4  18   4     2757.60     2990.88    185.48 o 
  -3  18   4    15930.21    16350.32    523.55 o 
  -2  18   4     2416.94     2315.87    194.20 o 
  -1  18   4    30143.12    28585.62    531.81 o 
   0  18   4      554.18      547.11     74.10 o 
   1  18   4     8337.05     8301.92    299.13 o 
   2  18   4       74.64       84.63    117.47 o 
   3  18   4      600.20      537.43    159.55 o 
   4  18   4      828.66      739.11    145.79 o 
   5  18   4     6062.36     6370.76    304.89 o 
   6  18   4      390.25      416.68    170.21 o 
   7  18   4     5741.72     5508.65    351.16 o 
   8  18   4       63.52       85.17    170.34 o 
  -9  19   4      145.12      187.86    157.66 o 
  -8  19   4       85.60       82.41    132.56 o 
  -7  19   4     6269.38     5869.41    288.38 o 
  -6  19   4      243.84      275.83    127.10 o 
  -5  19   4    20242.03    18105.77    627.28 o 
  -4  19   4      159.97      255.93    111.04 o 
  -3  19   4     7178.66     7482.83    300.73 o 
  -2  19   4     7160.15     7128.63    270.88 o 
  -1  19   4     1250.48     1188.23    136.00 o 
   0  19   4     2112.30     1893.46    112.16 o 
   1  19   4    15211.86    15845.62    488.75 o 
   2  19   4       26.28       95.07    126.77 o 
   3  19   4    14205.63    14714.12    608.93 o 
   4  19   4       23.55       76.07    128.73 o 
   5  19   4     6396.64     5916.38    339.11 o 
   6  19   4     3900.32     4005.83    282.88 o 
   7  19   4        4.57       51.29    175.66 o 
   8  19   4      252.33      185.14    185.14 o 
  -9  20   4     2433.76     2207.80    232.10 o 
  -8  20   4      939.97      962.55    175.99 o 
  -7  20   4     2787.58     2859.55    210.68 o 
  -6  20   4    13162.48    11240.00    420.06 o 
  -5  20   4      306.75      398.81    137.09 o 
  -4  20   4     5022.40     5265.07    255.70 o 
  -3  20   4     8810.72     9217.31    322.77 o 
  -2  20   4      546.69      343.25    132.80 o 
  -1  20   4     5530.99     5319.11    256.17 o 
   0  20   4     1407.04     1421.68    109.72 o 
   1  20   4     4449.57     4299.71    285.37 o 
   2  20   4    24232.70    27856.70    662.66 o 
   3  20   4       65.05        7.03    144.93 o 
   4  20   4     6692.44     6642.33    320.25 o 
   5  20   4      822.34      758.96    186.82 o 
   6  20   4      379.09      300.39    184.96 o 
   7  20   4     1276.94     1149.34    200.23 o 
  -9  21   4       18.89       38.17    154.93 o 
  -8  21   4     5452.23     5197.92    321.32 o 
  -7  21   4      421.66      514.52    151.78 o 
  -6  21   4     1327.74     1286.29    172.50 o 
  -5  21   4      138.56      189.79    126.06 o 
  -4  21   4     6801.18     6547.76    291.32 o 
  -3  21   4       13.93      154.23    120.37 o 
  -2  21   4    30607.84    31551.60    635.34 o 
  -1  21   4      600.22      680.62    121.84 o 
   0  21   4    15689.84    16229.01    357.41 o 
   1  21   4      451.86      445.87    127.72 o 
   2  21   4     1610.81     1786.77    203.10 o 
   3  21   4      334.19      315.44    142.87 o 
   4  21   4     2155.44     2153.02    215.31 o 
   5  21   4        2.67       42.72    145.83 o 
   6  21   4     9052.98     8634.82    409.35 o 
   7  21   4      277.09      263.54    193.70 o 
  -8  22   4     1725.84     1670.55    208.37 o 
  -7  22   4      794.28      753.50    164.42 o 
  -6  22   4     8347.39     7164.39    317.47 o 
  -5  22   4        7.75        9.72    134.64 o 
  -4  22   4    14502.77    14440.38    612.05 o 
  -3  22   4     1233.17     1312.99    165.07 o 
  -2  22   4      313.53      447.37    138.45 o 
  -1  22   4     5609.66     4846.26    285.71 o 
   0  22   4     9720.49     9708.28    229.32 o 
   1  22   4     5940.59     6253.67    324.73 o 
   2  22   4    10028.47    10234.24    405.61 o 
   3  22   4      281.10      333.00    159.38 o 
   4  22   4     6972.33     6719.07    359.66 o 
   5  22   4     2660.54     2716.46    227.00 o 
   6  22   4     1014.49      983.74    224.48 o 
   7  22   4     1953.36     1865.62    236.05 o 
  -8  23   4     1414.83     1268.25    195.50 o 
  -7  23   4     3036.34     2844.61    236.73 o 
  -6  23   4       10.80       16.43    136.95 o 
  -5  23   4    12658.64    11785.39    439.53 o 
  -4  23   4     2925.81     3025.59    237.97 o 
  -3  23   4     7156.96     7527.50    367.32 o 
  -2  23   4     2242.69     2392.79    200.46 o 
  -1  23   4       22.02      149.63    126.86 o 
   0  23   4     3096.40     3111.52    179.57 o 
   1  23   4     6975.97     6707.62    350.98 o 
   2  23   4      150.70      117.52    151.47 o 
   3  23   4    12982.38    13141.34    492.96 o 
   4  23   4     1276.08     1303.13    206.63 o 
   5  23   4     3294.70     3114.43    285.88 o 
   7  23   4       94.39       29.97    207.06 o 
  -8  24   4      164.79      197.33    167.73 o 
  -7  24   4     3435.20     3090.55    248.19 o 
  -6  24   4     1142.31     1107.28    169.82 o 
  -5  24   4        7.45       18.19    153.91 o 
  -4  24   4      113.09       98.00    140.18 o 
  -3  24   4     8620.74     9017.09    380.37 o 
  -2  24   4      768.80      653.56    162.80 o 
  -1  24   4    18021.23    17521.21    575.91 o 
   0  24   4     1474.66     1532.77    126.14 o 
   1  24   4     6632.12     4306.87    368.61 o 
   2  24   4     2193.90     2368.76    217.02 o 
   3  24   4      104.34       15.90    182.11 o 
   4  24   4      363.80      544.51    176.43 o 
   5  24   4     5206.39     4708.51    322.08 o 
   6  24   4      161.99      101.65    197.42 o 
  -7  25   4     2726.68     2301.46    229.21 o 
  -6  25   4     1438.09     1327.51    197.60 o 
  -5  25   4     3455.46     3071.77    224.56 o 
  -4  25   4       48.94       32.84    151.85 o 
  -3  25   4     4616.80     4176.83    295.39 o 
  -2  25   4     5816.97     5694.10    282.19 o 
  -1  25   4       13.44       25.90    135.15 o 
   0  25   4     8502.19     8301.47    547.20 o 
   1  25   4     6854.56     6967.70    389.40 o 
   2  25   4     1098.64     1391.40    191.32 o 
   3  25   4     4601.82     4931.84    303.57 o 
   4  25   4      502.67      536.23    192.06 o 
   5  25   4     1259.61     1165.49    227.53 o 
   6  25   4     3767.43     3829.76    317.02 o 
  -7  26   4        2.21      134.39    159.93 o 
  -6  26   4     4536.89     3755.78    257.71 o 
  -5  26   4       36.27       14.16    151.53 o 
  -4  26   4     9770.46     8920.17    442.60 o 
  -3  26   4      474.21      553.38    162.00 o 
  -2  26   4     4907.01     4789.14    292.13 o 
  -1  26   4       95.63      163.38    138.07 o 
   0  26   4     1712.09     1851.17    151.38 o 
   1  26   4       60.87      186.48    156.84 o 
   2  26   4     9487.87     9724.32    461.56 o 
   3  26   4      147.09      206.48    185.83 o 
   4  26   4     6983.95     7382.10    428.54 o 
   5  26   4      383.60      195.81    191.11 o 
   6  26   4      631.43      718.63    219.24 o 
  -7  27   4      320.74      233.98    175.49 o 
  -6  27   4     1080.39      917.61    178.43 o 
  -5  27   4     2779.64     2632.63    248.96 o 
  -4  27   4     1061.43      906.14    191.79 o 
  -3  27   4     1563.50     1602.36    206.03 o 
  -2  27   4     3501.76     3309.92    245.22 o 
  -1  27   4      231.41      351.94    151.84 o 
   0  27   4    11072.58    11644.60    426.68 o 
   1  27   4     1307.52     1094.45    198.19 o 
   2  27   4     1572.08     1633.04    223.25 o 
   3  27   4     2373.41     2565.02    258.89 o 
   4  27   4     2925.06     2766.70    291.32 o 
   5  27   4      718.99      646.46    211.26 o 
  -6  28   4      184.32      157.21    162.93 o 
  -5  28   4      187.06      249.01    177.04 o 
  -4  28   4     2618.91     2457.30    231.82 o 
  -3  28   4     2592.63     2412.98    241.03 o 
  -2  28   4      519.85      495.54    173.94 o 
  -1  28   4    10925.73    10320.34    442.88 o 
   0  28   4     1608.36     1711.60    237.20 o 
   1  28   4     4542.93     4729.28    302.94 o 
   2  28   4      782.45      773.12    207.29 o 
   3  28   4       63.38      169.40    208.73 o 
   4  28   4     1616.38     1670.61    248.44 o 
   5  28   4     2715.16     2348.35    284.07 o 
  -6  29   4        0.21       18.78    166.09 o 
  -5  29   4     5629.27     5144.55    340.43 o 
  -4  29   4        3.45       93.49    181.32 o 
  -3  29   4     4044.29     4007.58    293.70 o 
  -2  29   4      854.03      951.05    191.74 o 
  -1  29   4       20.04       98.99    170.74 o 
   0  29   4      160.70      188.41    126.30 o 
   1  29   4     5569.97     4612.21    370.41 o 
   2  29   4        9.99       91.23    191.02 o 
   3  29   4     8758.72     8755.25    472.38 o 
   4  29   4      364.35      383.56    220.79 o 
  -5  30   4        3.05       69.04    182.15 o 
  -4  30   4     3561.35     3261.70    295.08 o 
  -3  30   4     3106.92     3048.49    276.51 o 
  -2  30   4       65.38       22.22    172.49 o 
  -1  30   4     3525.71     3215.73    296.17 o 
   0  30   4      979.63      949.87    157.23 o 
   1  30   4     1944.47     1461.39    265.71 o 
   2  30   4     4311.11     4655.72    354.98 o 
   3  30   4        7.87       32.76    227.72 o 
  -4  31   4     3836.11     3940.80    327.06 o 
  -3  31   4      350.16      313.02    205.42 o 
  -2  31   4     6496.36     5690.69    392.14 o 
  -1  31   4        0.33       37.97    192.45 o 
   0  31   4     6974.14     5986.70    273.20 o 
   1  31   4      503.96      500.75    210.04 o 
   2  31   4      451.42      391.25    235.05 o 
   3  31   4      199.07       63.51    236.58 o 
  -3  32   4     1387.02     1196.62    249.89 o 
  -2  32   4      133.39      211.77    204.90 o 
  -1  32   4     1058.21     1121.61    239.18 o 
   0  32   4     4439.73     4249.66    246.94 o 
   1  32   4       17.61      102.99    217.41 o 
   2  32   4     3596.08     3893.46    349.92 o 
  -2  33   4     2017.82     1951.05    286.21 o 
  -1  33   4      753.04      856.57    242.74 o 
   0  33   4     1981.57     2085.71    209.23 o 
 -11   0   5     3378.52     3796.19    270.59 o 
  -9   0   5     3957.06     4227.23    249.79 o 
  -7   0   5    10062.04     9674.91    364.66 o 
  -5   0   5    54905.00    49509.49    742.56 o 
  -3   0   5    36283.19    33767.26    529.56 o 
  -1   0   5    13107.40    12079.04    426.22 o 
   1   0   5    34275.25    30693.84    532.25 o 
   3   0   5    28818.56    29242.73    569.94 o 
   5   0   5     4421.92     4538.68    260.98 o 
   7   0   5      560.22      562.28    159.49 o 
   9   0   5     1747.91     1990.58    229.94 o 
 -11   1   5     2052.95     2371.78    237.31 o 
 -10   1   5      782.72      758.27    174.99 o 
  -9   1   5     7783.04     8719.47    401.60 o 
  -8   1   5       32.19       68.88    119.50 o 
  -7   1   5    13772.85    14205.18    539.36 o 
  -6   1   5     7940.52     7725.78    287.83 o 
  -5   1   5     6207.47     5817.64    269.19 o 
  -4   1   5    23398.94    22585.87    496.29 o 
  -3   1   5    25909.02    26490.37    501.78 o 
  -2   1   5     5123.82     6046.91    236.61 o 
  -1   1   5    48933.13    34177.93    471.80 o 
   0   1   5     2837.13     2880.68    281.65 o 
   1   1   5     9952.74    10449.56    374.94 o 
   2   1   5    17340.72    16653.35    467.50 o 
   3   1   5     2030.33     2128.04    158.57 o 
   4   1   5     4519.67     4581.09    216.44 o 
   5   1   5     4616.39     5177.44    244.68 o 
   6   1   5     1467.51     1436.44    175.44 o 
   7   1   5     5062.55     5361.58    315.39 o 
   8   1   5      636.78      803.74    174.43 o 
   9   1   5      552.45      564.58    186.42 o 
 -11   2   5      743.90      843.89    183.68 o 
 -10   2   5     4813.73     5265.68    286.15 o 
  -9   2   5      254.78      210.12    129.41 o 
  -8   2   5    16430.45    16564.06    605.98 o 
  -7   2   5      806.82      756.01    137.58 o 
  -6   2   5     8928.67     8928.07    325.78 o 
  -5   2   5     5034.08     5002.90    250.69 o 
  -4   2   5     4142.08     4217.96    193.36 o 
  -3   2   5     9606.81    10143.86    382.10 o 
  -2   2   5    46549.99    47360.32    723.55 o 
  -1   2   5       50.80       76.14     47.98 o 
   0   2   5    38209.83    31561.49   6623.55 o 
   1   2   5      527.11      389.22     83.95 o 
   2   2   5     8068.67     7653.60    283.34 o 
   3   2   5     1215.32     1273.60    114.08 o 
   4   2   5     3955.86     3644.09    227.38 o 
   5   2   5       79.96      121.41    114.36 o 
   6   2   5     7339.56     8121.33    368.97 o 
   7   2   5       60.00       67.56    140.52 o 
   8   2   5     4087.89     3825.05    282.70 o 
 -11   3   5      336.37      474.91    167.62 o 
 -10   3   5     2180.56     2388.52    214.41 o 
  -9   3   5      269.16      383.16    133.76 o 
  -8   3   5      152.22      111.11    125.35 o 
  -7   3   5       25.84       48.23    103.78 o 
  -6   3   5    23600.64    22657.29    596.98 o 
  -5   3   5       16.08       41.43     87.64 o 
  -4   3   5    41954.21    39070.32    666.51 o 
  -3   3   5     3751.89     3712.61    181.24 o 
  -2   3   5     8339.79     6412.61    224.74 o 
  -1   3   5     2850.48     2847.89    127.86 o 
   0   3   5     1105.68      854.43     55.13 o 
   1   3   5      321.67      312.78     80.02 o 
   2   3   5    27315.80    25759.27    565.22 o 
   3   3   5      709.15      661.76    111.66 o 
   4   3   5    16661.34    15095.64    539.13 o 
   5   3   5     3006.90     2959.93    202.99 o 
   6   3   5     2986.04     3058.24    210.62 o 
   7   3   5     2072.51     2410.67    197.07 o 
   8   3   5      411.19      531.04    173.48 o 
   9   3   5       56.02      117.75    167.47 o 
 -11   4   5     1018.25     1142.99    193.37 o 
 -10   4   5     2515.51     2422.37    206.62 o 
  -9   4   5      421.37      333.30    138.87 o 
  -8   4   5     5873.21     5696.08    271.11 o 
  -7   4   5     8518.67     8602.07    316.89 o 
  -6   4   5     4251.06     4053.84    226.16 o 
  -5   4   5    15925.98    15391.82    494.12 o 
  -4   4   5      394.37      404.22     95.64 o 
  -3   4   5     4156.06     3651.55    181.50 o 
  -2   4   5    17456.38    14373.22    387.30 o 
  -1   4   5     2674.78     2768.46    130.85 o 
   0   4   5     8818.98     7973.25    169.30 o 
   1   4   5    21427.78    20435.98    459.10 o 
   2   4   5     3284.70     3275.14    170.83 o 
   3   4   5    26208.68    23323.72    580.26 o 
   4   4   5      182.36      178.96    108.94 o 
   5   4   5     3953.20     3780.46    219.03 o 
   6   4   5     2625.97     2547.88    194.28 o 
   7   4   5      656.12      553.30    171.49 o 
   8   4   5     1432.22     1358.86    192.81 o 
   9   4   5     1548.52     1836.12    227.57 o 
 -11   5   5     2727.33     3064.54    261.51 o 
 -10   5   5      187.28      229.74    141.07 o 
  -9   5   5     8304.07     8057.48    397.45 o 
  -8   5   5       19.18        5.68    106.44 o 
  -7   5   5     3405.17     3359.10    206.06 o 
  -6   5   5      713.13      730.60    109.27 o 
  -5   5   5     1484.14     1320.12    136.57 o 
  -4   5   5      191.00      191.11     80.86 o 
  -3   5   5    29976.36    26925.97    561.46 o 
  -2   5   5     1552.72     1740.46    111.47 o 
  -1   5   5    29326.75    27904.22    369.84 o 
   0   5   5      320.32      376.27     43.33 o 
   1   5   5     9367.41     9286.62    347.93 o 
   2   5   5       71.33       65.64     83.39 o 
   3   5   5     3064.60     3062.17    195.39 o 
   4   5   5      672.24      559.96    114.21 o 
   5   5   5    10787.25     9389.05    369.25 o 
   6   5   5       20.40       16.61    120.46 o 
   7   5   5     9683.85     9403.36    416.61 o 
   8   5   5      280.45      350.59    156.53 o 
   9   5   5     1805.03     1752.07    244.47 o 
 -11   6   5     1525.15     1603.41    205.93 o 
 -10   6   5     1817.36     1924.00    188.55 o 
  -9   6   5       11.28       12.25    121.20 o 
  -8   6   5     1671.99     1618.87    153.84 o 
  -7   6   5     4753.56     4562.71    235.85 o 
  -6   6   5      169.06      153.90     95.79 o 
  -5   6   5    17181.77    15076.78    493.15 o 
  -4   6   5     1715.01     1814.25    122.79 o 
  -3   6   5     7011.16     6823.29    253.45 o 
  -2   6   5     2855.10     2878.76    137.08 o 
  -1   6   5     1079.73     1113.75     87.02 o 
   0   6   5     4499.32     4304.95    103.77 o 
   1   6   5    15522.56    14627.37    379.10 o 
   2   6   5     5209.94     5154.33    248.20 o 
   3   6   5    16268.62    17690.32    536.93 o 
   4   6   5      479.87      516.72    124.78 o 
   5   6   5     8142.86     7347.45    367.08 o 
   6   6   5     3332.80     3188.41    224.87 o 
   7   6   5      508.30      633.88    173.96 o 
   8   6   5     2048.78     1923.17    217.24 o 
   9   6   5     1413.25     1459.89    236.44 o 
 -11   7   5       84.15      113.21    169.17 o 
 -10   7   5      509.15      455.18    164.33 o 
  -9   7   5     1320.84     1431.21    161.26 o 
  -8   7   5     1698.12     1653.54    160.60 o 
  -7   7   5     1212.41     1178.69    130.81 o 
  -6   7   5     9261.29     8397.98    314.93 o 
  -5   7   5        1.29       16.96     91.57 o 
  -4   7   5     9578.37     9920.76    297.33 o 
  -3   7   5      583.50      587.34     85.34 o 
  -2   7   5     3761.92     3968.21    178.18 o 
  -1   7   5     8349.97     9252.44    247.24 o 
   0   7   5     1085.86     1069.29     60.43 o 
   1   7   5     3435.43     3505.51    150.30 o 
   2   7   5    18352.86    16406.46    501.53 o 
   3   7   5      332.80      354.62    114.29 o 
   4   7   5    13936.78    14995.29    555.63 o 
   5   7   5      634.28      743.01    143.56 o 
   6   7   5     4231.90     4137.85    251.95 o 
   7   7   5     1360.54     1365.20    180.28 o 
   8   7   5      635.63      668.60    191.03 o 
   9   7   5      972.01     1037.38    209.93 o 
 -11   8   5       25.16       43.67    157.19 o 
 -10   8   5     4973.88     5401.98    273.76 o 
  -9   8   5      372.76      351.03    131.97 o 
  -8   8   5     4602.01     4831.07    251.64 o 
  -7   8   5     1120.30     1200.48    134.04 o 
  -6   8   5     1441.22     1491.67    151.67 o 
  -5   8   5      185.68      226.16     95.50 o 
  -4   8   5     1253.31     1456.46    126.12 o 
  -3   8   5      183.14      222.92     78.49 o 
  -2   8   5    25281.89    27053.74    452.48 o 
  -1   8   5     5934.52     6007.07    230.14 o 
   0   8   5    21287.32    21760.03    448.91 o 
   1   8   5       52.33       48.40     74.39 o 
   2   8   5     7045.80     7005.04    273.07 o 
   3   8   5     1259.05     1237.63    142.43 o 
   4   8   5      669.20      758.03    142.72 o 
   5   8   5       58.06       81.11    117.98 o 
   6   8   5    10474.30    10911.02    416.39 o 
   7   8   5      307.03      202.73    151.08 o 
   8   8   5     4716.40     4664.21    293.38 o 
   9   8   5      116.68       97.52    179.39 o 
 -11   9   5     1816.28     2126.23    232.44 o 
 -10   9   5      529.82      541.31    160.39 o 
  -9   9   5     3059.56     3279.21    209.09 o 
  -8   9   5      457.64      502.77    130.09 o 
  -7   9   5     1549.38     1629.40    155.59 o 
  -6   9   5     7436.31     7752.29    321.06 o 
  -5   9   5     1239.59     1302.77    141.46 o 
  -4   9   5     2880.62     3060.71    161.53 o 
  -3   9   5     3904.21     4259.77    173.63 o 
  -2   9   5     2574.33     2281.27    180.81 o 
  -1   9   5     9569.37     9780.53    283.36 o 
   0   9   5      578.64      521.05     55.29 o 
   1   9   5     7188.84     7401.84    314.85 o 
   2   9   5    16332.38    16759.17    462.95 o 
   3   9   5     2600.66     2662.18    186.29 o 
   4   9   5     7013.89     8000.39    347.43 o 
   5   9   5     1487.54     1547.96    176.24 o 
   6   9   5     1396.18     1267.11    180.05 o 
   7   9   5     4474.25     4662.78    269.52 o 
   8   9   5       38.42       97.48    166.94 o 
   9   9   5      440.86      419.81    191.57 o 
 -10  10   5      133.23      178.89    140.91 o 
  -9  10   5      111.08       76.15    137.07 o 
  -8  10   5       24.08       17.32    109.22 o 
  -7  10   5     5178.74     5684.55    251.12 o 
  -6  10   5       16.00       28.86    101.79 o 
  -5  10   5    12289.42    12061.78    509.17 o 
  -4  10   5      339.61      322.15     89.31 o 
  -3  10   5     9697.99    10878.03    381.28 o 
  -2  10   5     1512.75     1583.40    136.35 o 
  -1  10   5     5057.07     5152.11    245.56 o 
   0  10   5      674.68      770.93     88.84 o 
   1  10   5     7018.77     6972.46    322.53 o 
   2  10   5      599.31      567.96    114.15 o 
   3  10   5    15254.22    15063.62    520.14 o 
   4  10   5        2.64       43.13    113.98 o 
   5  10   5     4837.23     5289.60    285.57 o 
   6  10   5     1610.61     1649.42    182.97 o 
   7  10   5      606.15      694.95    167.09 o 
   8  10   5      536.64      720.25    167.13 o 
 -10  11   5      150.69      220.47    153.37 o 
  -9  11   5     5707.33     6329.36    301.52 o 
  -8  11   5       77.92       78.56    120.45 o 
  -7  11   5     5605.98     5569.39    261.39 o 
  -6  11   5     2113.55     2373.56    172.11 o 
  -5  11   5       81.97       92.19    100.00 o 
  -4  11   5     4364.93     4309.56    202.79 o 
  -3  11   5     4308.28     4693.29    232.04 o 
  -2  11   5     4446.31     4996.35    200.58 o 
  -1  11   5    19805.89    20438.83    379.86 o 
   0  11   5       84.68      121.84     49.79 o 
   1  11   5    17025.00    17142.12    416.37 o 
   2  11   5     2697.30     2377.72    165.95 o 
   3  11   5      736.60      694.20    121.97 o 
   4  11   5      175.85      242.86    116.87 o 
   5  11   5     3946.06     4133.45    248.09 o 
   6  11   5      278.11      320.02    142.53 o 
   7  11   5     3802.86     3751.22    270.73 o 
   8  11   5        9.52       33.24    157.86 o 
 -10  12   5     3573.55     3593.14    270.52 o 
  -9  12   5      136.57      196.33    139.01 o 
  -8  12   5     3850.81     4156.82    232.66 o 
  -7  12   5      895.72     1063.13    148.54 o 
  -6  12   5     5369.76     5482.97    258.15 o 
  -5  12   5     3655.16     3872.67    228.26 o 
  -4  12   5      496.09      398.23     99.93 o 
  -3  12   5     5946.22     6407.41    246.44 o 
  -2  12   5    16440.69    17074.96    400.86 o 
  -1  12   5      286.47      231.77     78.21 o 
   0  12   5     9896.95     9752.45    479.07 o 
   1  12   5      154.06      162.12     93.27 o 
   2  12   5     4413.60     4140.92    253.03 o 
   3  12   5     4568.76     4200.73    222.73 o 
   4  12   5       71.49       52.44    112.36 o 
   5  12   5     5944.90     6601.77    290.29 o 
   6  12   5     3188.38     3485.88    261.65 o 
   7  12   5       45.57       17.44    155.70 o 
   8  12   5     1123.87     1083.15    181.11 o 
 -10  13   5     2053.31     1978.22    233.47 o 
  -9  13   5       74.32      104.11    135.23 o 
  -8  13   5      877.10      827.51    160.94 o 
  -7  13   5       78.25       89.29    121.75 o 
  -6  13   5    13145.69    14276.80    531.15 o 
  -5  13   5     1692.17     1805.12    144.83 o 
  -4  13   5    13378.93    14024.42    474.93 o 
  -3  13   5     1100.92     1077.49    118.99 o 
  -2  13   5    11023.95    12284.22    371.91 o 
  -1  13   5       47.46       53.83     71.13 o 
   0  13   5       50.23       48.02     55.32 o 
   1  13   5     1386.21     1252.84    126.73 o 
   2  13   5    14830.45    14779.70    492.79 o 
   3  13   5       13.93       34.91    104.71 o 
   4  13   5     6126.43     6157.35    267.51 o 
   5  13   5       51.45        4.28    141.21 o 
   6  13   5     2267.99     2352.91    232.48 o 
   7  13   5      536.42      487.54    158.79 o 
   8  13   5       11.21        5.83    163.24 o 
 -10  14   5     4001.82     4044.74    271.23 o 
  -9  14   5      369.23      320.11    152.99 o 
  -8  14   5     5908.39     5808.76    289.93 o 
  -7  14   5      852.18      978.54    153.52 o 
  -6  14   5     4671.21     4901.95    265.05 o 
  -5  14   5     5798.41     5232.56    238.31 o 
  -4  14   5       68.24       71.06    100.90 o 
  -3  14   5     3029.87     3224.35    188.23 o 
  -2  14   5    14896.64    15774.68    434.68 o 
  -1  14   5      713.21      643.49    111.62 o 
   0  14   5     9226.46     9735.29    446.75 o 
   1  14   5     5528.80     5327.07    247.54 o 
   2  14   5     6524.94     6594.48    297.42 o 
   3  14   5     2199.66     2409.08    176.21 o 
   4  14   5       17.82       25.05    116.40 o 
   5  14   5      118.88      197.71    132.28 o 
   6  14   5     5475.09     5733.48    334.75 o 
   7  14   5      148.06      102.72    154.71 o 
   8  14   5     2063.36     1926.65    227.90 o 
 -10  15   5      335.75      326.59    162.74 o 
  -9  15   5     5431.31     5453.19    307.62 o 
  -8  15   5      204.25      213.09    131.79 o 
  -7  15   5     6614.12     7264.86    361.06 o 
  -6  15   5     4283.88     4009.28    240.22 o 
  -5  15   5      730.84      665.86    119.37 o 
  -4  15   5     4322.81     4536.04    226.24 o 
  -3  15   5     3551.95     3659.07    207.67 o 
  -2  15   5     3674.35     3965.85    222.96 o 
  -1  15   5    23941.05    23126.60    467.74 o 
   0  15   5       67.13       69.19     60.79 o 
   1  15   5     8312.32     8969.55    375.52 o 
   2  15   5     1594.44     1844.43    162.71 o 
   3  15   5      209.30      320.87    117.47 o 
   4  15   5     4139.57     3936.30    224.34 o 
   5  15   5     2847.80     3045.13    229.74 o 
   6  15   5      618.91      632.53    168.14 o 
   7  15   5     2024.03     2133.32    217.17 o 
   8  15   5       70.00       17.38    170.34 o 
 -10  16   5       34.45       29.44    152.69 o 
  -9  16   5      152.01      164.87    148.84 o 
  -8  16   5      234.84      281.57    129.21 o 
  -7  16   5     3763.65     3511.33    235.74 o 
  -6  16   5        2.95        1.38    116.10 o 
  -5  16   5    21454.55    20108.83    612.84 o 
  -4  16   5        8.48        4.14    103.37 o 
  -3  16   5    15491.92    15990.80    492.26 o 
  -2  16   5     2838.13     2278.49    185.19 o 
  -1  16   5      547.33      542.04    113.75 o 
   0  16   5      385.46      400.19     73.18 o 
   1  16   5     7451.50     7794.40    284.23 o 
   2  16   5       52.89       72.65    121.95 o 
   3  16   5    11536.83    12022.34    391.23 o 
   4  16   5       29.25       38.17    121.86 o 
   5  16   5     8174.04     7589.74    352.44 o 
   6  16   5      179.64      156.73    154.06 o 
   7  16   5       24.68       28.60    165.38 o 
   8  16   5       13.80       38.31    164.83 o 
  -9  17   5     5062.15     4809.59    305.30 o 
  -8  17   5       65.76       44.74    136.64 o 
  -7  17   5     8401.10     8598.77    367.26 o 
  -6  17   5     7147.01     6674.73    291.59 o 
  -5  17   5       10.73       14.04    109.50 o 
  -4  17   5     2578.43     2547.26    191.62 o 
  -3  17   5     4771.00     5292.54    282.45 o 
  -2  17   5     1176.30     1035.12    153.06 o 
  -1  17   5    13563.19    13255.81    430.40 o 
   0  17   5     1000.31     1096.41     96.71 o 
   1  17   5    13025.89    13122.75    476.42 o 
   2  17   5    13026.13    14146.14    509.60 o 
   3  17   5        7.92       80.01    135.74 o 
   4  17   5     1207.72     1342.51    166.53 o 
   5  17   5     2180.53     2146.66    216.96 o 
   6  17   5      676.10      550.59    176.78 o 
   7  17   5     2157.02     2111.32    228.32 o 
  -9  18   5       28.93       68.70    147.54 o 
  -8  18   5     4915.19     4422.11    296.26 o 
  -7  18   5      250.72      238.49    136.65 o 
  -6  18   5     4958.28     5097.42    286.46 o 
  -5  18   5     3939.84     3836.80    209.97 o 
  -4  18   5     1828.20     1919.30    180.40 o 
  -3  18   5     4349.55     4393.63    225.92 o 
  -2  18   5    28509.03    28193.20    596.67 o 
  -1  18   5        0.99       24.27     96.04 o 
   0  18   5    18402.02    18865.14    359.63 o 
   1  18   5      538.79      528.49    134.40 o 
   2  18   5     3130.82     2895.92    266.71 o 
   3  18   5     1953.08     1908.60    199.47 o 
   4  18   5      657.40      690.89    152.38 o 
   5  18   5      436.43      486.92    166.16 o 
   6  18   5     8172.86     8476.74    395.42 o 
   7  18   5       30.50        6.32    180.76 o 
  -9  19   5      327.95      401.81    157.14 o 
  -8  19   5      332.99      315.74    141.66 o 
  -7  19   5      262.74      330.58    135.07 o 
  -6  19   5    10452.52     9748.22    387.46 o 
  -5  19   5      152.24       80.42    120.63 o 
  -4  19   5    17411.24    18275.44    608.91 o 
  -3  19   5      788.06      820.65    141.32 o 
  -2  19   5     4717.14     4600.22    280.89 o 
  -1  19   5      888.58      923.65    128.15 o 
   0  19   5     4748.41     4513.45    260.72 o 
   1  19   5      847.41      825.98    149.55 o 
   2  19   5    16324.54    19139.86    622.79 o 
   3  19   5      126.28      143.75    139.44 o 
   4  19   5    11198.08    10935.16    442.70 o 
   5  19   5     1129.10      959.00    185.38 o 
   6  19   5      686.57      523.72    208.10 o 
   7  19   5      637.79      645.27    190.76 o 
  -9  20   5       56.76        8.97    156.95 o 
  -8  20   5     4092.28     3805.99    263.93 o 
  -7  20   5     2452.78     2473.05    217.91 o 
  -6  20   5      845.00      871.46    152.03 o 
  -5  20   5     9872.31     8967.22    387.44 o 
  -4  20   5     1786.02     1674.20    190.80 o 
  -3  20   5     5446.34     5403.16    324.06 o 
  -2  20   5     9499.42     9804.78    448.85 o 
  -1  20   5      235.69      261.58    131.83 o 
   0  20   5    11249.16    11168.73    270.75 o 
   1  20   5     5131.00     3851.06    324.91 o 
   2  20   5      462.54      466.02    159.29 o 
   3  20   5     9988.62    10079.34    442.87 o 
   4  20   5     1577.39     1501.51    205.71 o 
   5  20   5     4102.29     3733.06    310.84 o 
   6  20   5     1335.50     1199.31    226.44 o 
   7  20   5        4.84       14.28    193.39 o 
  -8  21   5        2.92       13.24    142.01 o 
  -7  21   5     5815.65     5314.97    317.68 o 
  -6  21   5      275.45      238.81    134.33 o 
  -5  21   5       13.76       60.71    132.46 o 
  -4  21   5     2008.94     2298.82    197.16 o 
  -3  21   5     9023.26     9046.48    371.72 o 
  -2  21   5       31.67       28.08    122.44 o 
  -1  21   5    25679.67    25088.94    588.09 o 
   0  21   5     2340.09     2156.65    128.90 o 
   1  21   5    10603.10    11056.92    390.55 o 
   3  21   5      104.93       87.23    177.36 o 
   4  21   5      144.28      158.73    157.21 o 
   5  21   5     4785.15     4633.95    332.71 o 
   6  21   5      102.89      119.02    184.19 o 
  -8  22   5      970.69      695.82    176.68 o 
  -7  22   5     2072.76     1919.44    204.78 o 
  -6  22   5     1252.75     1236.91    163.28 o 
  -5  22   5     8975.55     9380.79    386.16 o 
  -4  22   5       16.12       46.81    136.41 o 
  -3  22   5     9108.87     9109.02    369.24 o 
  -2  22   5     6077.71     5903.03    326.86 o 
  -1  22   5       85.51      141.26    128.42 o 
   0  22   5      748.10      785.90    100.54 o 
   1  22   5     8463.75     9248.73    379.86 o 
   2  22   5     3055.65     3257.22    260.26 o 
   3  22   5    11279.64    12641.37    480.34 o 
   4  22   5        7.00      152.57    164.78 o 
   5  22   5     2900.36     2844.27    266.69 o 
   6  22   5     3613.37     3528.66    309.10 o 
  -8  23   5      475.21      329.90    180.17 o 
  -7  23   5      763.13      878.30    178.26 o 
  -6  23   5     8963.56     7627.54    345.45 o 
  -5  23   5       95.20      142.25    143.63 o 
  -4  23   5     8650.55     8919.07    396.31 o 
  -3  23   5     1675.08     1784.58    176.08 o 
  -2  23   5     4951.51     4698.72    275.52 o 
  -1  23   5     2956.55     2829.35    204.28 o 
   0  23   5      997.59     1034.65    117.99 o 
   1  23   5     1127.45     1147.73    189.88 o 
   2  23   5     9583.00    10272.08    454.57 o 
   3  23   5      495.17      542.03    205.30 o 
   4  23   5     7512.72     8072.67    397.80 o 
   5  23   5      557.25      559.14    191.49 o 
   6  23   5     1242.96     1260.24    244.72 o 
  -7  24   5      133.10       60.19    160.95 o 
  -6  24   5     1747.46     1339.68    191.97 o 
  -5  24   5      982.40      886.59    174.55 o 
  -4  24   5      767.00      851.28    173.21 o 
  -3  24   5      769.74      638.62    164.36 o 
  -2  24   5     8165.19     8380.44    357.44 o 
  -1  24   5      481.69      556.82    155.29 o 
   0  24   5    16268.61    16445.09    451.91 o 
   1  24   5        6.37       62.57    146.00 o 
   2  24   5     2032.08     2248.67    253.04 o 
   3  24   5      178.51      169.87    178.81 o 
   4  24   5      997.24     1049.09    226.03 o 
   5  24   5      826.88      840.45    211.28 o 
   6  24   5     3282.40     3088.92    309.19 o 
  -7  25   5     2660.54     2269.89    232.54 o 
  -6  25   5     1063.17      881.35    173.52 o 
  -5  25   5      301.40      205.53    159.71 o 
  -4  25   5     7667.11     7177.08    344.93 o 
  -3  25   5     1872.94     1900.57    201.33 o 
  -2  25   5     1377.54     1460.36    177.98 o 
  -1  25   5     6840.40     6582.29    370.49 o 
   0  25   5      568.71      704.25    125.67 o 
   1  25   5     5795.71     5457.73    340.40 o 
   2  25   5     2550.89     2472.67    256.28 o 
   3  25   5      927.26     1105.63    234.98 o 
   4  25   5     5057.33     5251.57    324.57 o 
   5  25   5     1326.25     1215.41    238.04 o 
  -7  26   5     2668.16     2343.64    241.16 o 
  -6  26   5       85.50      146.67    156.36 o 
  -5  26   5     9203.26     8060.96    387.00 o 
  -4  26   5       19.00       12.17    161.04 o 
  -3  26   5     7665.68     7153.63    413.77 o 
  -2  26   5      544.91      420.99    161.46 o 
  -1  26   5     1626.22     1734.32    197.84 o 
   0  26   5      356.80      342.33    118.94 o 
   1  26   5     2826.41     2843.59    251.32 o 
   2  26   5        5.77       19.61    180.66 o 
   3  26   5     8318.81     8437.12    436.06 o 
   4  26   5      237.93      254.96    215.11 o 
   5  26   5     4088.55     3700.39    355.93 o 
  -6  27   5     2477.27     2004.68    213.59 o 
  -5  27   5      188.72      127.59    173.85 o 
  -4  27   5     1992.34     1911.91    226.54 o 
  -3  27   5     1472.03     1493.94    211.76 o 
  -2  27   5     1603.67     1530.20    205.89 o 
  -1  27   5     7297.12     7305.28    401.48 o 
   0  27   5       24.35      115.19    116.64 o 
   1  27   5     5381.88     5425.06    315.67 o 
   2  27   5     3189.71     3346.52    293.86 o 
   3  27   5      779.91      732.26    223.53 o 
   4  27   5     1040.44     1031.56    251.83 o 
  -6  28   5     1253.21     1217.70    202.25 o 
  -5  28   5      647.09      626.86    179.30 o 
  -4  28   5      509.69      420.48    195.13 o 
  -3  28   5     1401.95     1401.47    203.95 o 
  -2  28   5     5586.94     5433.10    339.18 o 
  -1  28   5      508.53      514.69    181.65 o 
   0  28   5     8705.86     9536.09    321.25 o 
   1  28   5       28.22      151.06    192.14 o 
   2  28   5     3043.21     3499.88    308.81 o 
   3  28   5     1042.31      990.82    245.36 o 
   4  28   5      251.73      124.19    233.68 o 
  -5  29   5        0.04       22.75    179.17 o 
  -4  29   5     9000.92     8408.97    412.55 o 
  -3  29   5      613.85      662.80    197.51 o 
  -2  29   5     2136.48     2028.63    225.83 o 
  -1  29   5     1229.36     1112.85    201.43 o 
   0  29   5      317.46      479.22    142.16 o 
   1  29   5        4.30        1.35    188.47 o 
   2  29   5     2381.84     2322.50    283.31 o 
   3  29   5       98.45      186.94    224.96 o 
  -4  30   5      375.96      461.75    204.92 o 
  -3  30   5     2350.64     2187.48    255.20 o 
  -2  30   5      771.09      685.69    195.73 o 
  -1  30   5        1.61       45.95    188.89 o 
   0  30   5     5833.71     6230.47    266.42 o 
   1  30   5     2862.56     2838.95    314.82 o 
   2  30   5     1156.71     1146.57    249.45 o 
  -3  31   5     3387.07     3329.34    295.91 o 
  -2  31   5       91.29       37.17    188.49 o 
  -1  31   5     6894.90     6524.29    399.26 o 
   0  31   5      138.43      305.64    157.06 o 
   1  31   5     2363.21     2368.36    305.87 o 
  -2  32   5     1212.60     1307.11    240.14 o 
  -1  32   5        6.34      123.22    218.01 o 
   0  32   5      320.86      347.46    161.88 o 
 -10   0   6     1657.72     1695.72    205.42 o 
  -8   0   6        1.27       21.07    129.23 o 
  -6   0   6    11937.44    11824.34    481.16 o 
  -4   0   6    39153.07    35341.02    638.45 o 
  -2   0   6    30609.46    28908.79    580.99 o 
   0   0   6      226.01      183.82     66.34 o 
   2   0   6    14826.53    15621.56    455.98 o 
   4   0   6    18004.69    16516.66    598.98 o 
   6   0   6     4213.45     4306.77    266.30 o 
   8   0   6      327.66      483.33    196.02 o 
 -11   1   6      944.74     1078.68    189.79 o 
 -10   1   6     2326.59     2755.50    222.56 o 
  -9   1   6      577.37      584.91    151.85 o 
  -8   1   6     8087.82     8388.33    380.83 o 
  -7   1   6     2232.94     2362.64    180.64 o 
  -6   1   6    11117.21    10482.56    347.12 o 
  -5   1   6     6399.83     6126.18    276.24 o 
  -4   1   6       42.56        3.01     91.80 o 
  -3   1   6     8485.70     8150.08    272.82 o 
  -2   1   6    16029.61    18514.66    543.39 o 
  -1   1   6     4614.61     2850.99    116.75 o 
   0   1   6    35006.68    35478.50   4696.17 o 
   1   1   6     7067.50     7101.99    288.75 o 
   2   1   6    13299.28    11950.83    497.10 o 
   3   1   6     8561.17     8376.14    306.07 o 
   4   1   6     1103.02     1199.55    153.25 o 
   5   1   6     1734.07     1803.56    175.02 o 
   6   1   6     2872.00     3333.40    224.57 o 
   7   1   6      228.72      198.44    160.90 o 
   8   1   6     2385.61     2463.08    237.06 o 
 -11   2   6     1997.02     2332.79    243.97 o 
 -10   2   6      448.97      495.65    157.33 o 
  -9   2   6     4143.22     4307.43    253.55 o 
  -8   2   6       63.96       71.34    118.41 o 
  -7   2   6    11457.46    11270.57    389.80 o 
  -6   2   6     1821.61     1780.03    151.90 o 
  -5   2   6     7314.84     7021.07    291.52 o 
  -4   2   6     5935.04     6793.26    268.15 o 
  -3   2   6    16363.23    17988.05    501.88 o 
  -2   2   6    15453.22    17395.51    502.67 o 
  -1   2   6    29092.85    24243.43    390.28 o 
   0   2   6      226.30      222.82     51.52 o 
   1   2   6    19523.96    16896.44    530.42 o 
   2   2   6     2379.70     2049.48    158.68 o 
   3   2   6     3324.68     3389.50    193.72 o 
   4   2   6     2930.77     2928.77    204.17 o 
   5   2   6     5720.87     6297.17    279.60 o 
   6   2   6      479.71      557.42    147.47 o 
   7   2   6     5138.99     5655.97    276.55 o 
   8   2   6        0.00       71.61    156.48 o 
 -11   3   6     3047.97     3587.77    272.41 o 
 -10   3   6      199.35      213.84    147.19 o 
  -9   3   6     1522.47     1646.43    177.77 o 
  -8   3   6      787.60      934.26    143.07 o 
  -7   3   6     4851.09     5277.99    259.43 o 
  -6   3   6        9.89       76.53     96.04 o 
  -5   3   6    12689.70    12549.11    467.04 o 
  -4   3   6     2633.21     2714.07    173.82 o 
  -3   3   6    28175.04    28249.58    641.62 o 
  -2   3   6      612.30      576.66     82.13 o 
  -1   3   6    11676.93    11463.94    296.04 o 
   0   3   6      193.86      190.73     48.20 o 
   1   3   6    13649.27    12447.84    491.27 o 
   2   3   6       46.39      257.12    103.91 o 
   3   3   6    10804.03    10499.35    352.73 o 
   4   3   6      527.05      594.86    128.41 o 
   5   3   6    10067.90     9755.01    384.02 o 
   7   3   6     1081.22     1027.20    190.03 o 
   8   3   6      361.76      355.77    174.60 o 
 -10   4   6     1317.15     1402.28    180.81 o 
  -9   4   6     2970.58     3190.99    210.76 o 
  -8   4   6      157.21      191.27    122.75 o 
  -7   4   6     5739.14     5492.35    259.72 o 
  -6   4   6     4889.66     4928.41    236.74 o 
  -5   4   6     4069.07     4038.39    213.32 o 
  -4   4   6     9148.92     9223.46    303.33 o 
  -3   4   6      614.29      606.97    100.20 o 
  -2   4   6     2446.53     2206.30    139.07 o 
  -1   4   6    15467.44    15137.64    318.87 o 
   0   4   6     3774.35     3543.42    122.05 o 
   1   4   6    15647.60    14290.06    494.11 o 
   2   4   6     4557.40     4668.02    237.44 o 
   3   4   6     2090.38     1947.19    157.30 o 
   4   4   6     8561.62     7437.84    342.74 o 
   5   4   6      623.92      663.49    148.86 o 
   6   4   6     2442.84     2451.65    198.31 o 
   7   4   6     1891.65     1922.81    209.83 o 
   8   4   6      318.89      374.58    172.39 o 
 -11   5   6      104.96      103.18    154.10 o 
 -10   5   6     2654.82     2847.36    217.24 o 
  -9   5   6       21.32       65.21    126.26 o 
  -8   5   6    10181.97     9497.40    377.71 o 
  -7   5   6      588.99      613.12    122.03 o 
  -6   5   6     7122.75     6646.98    303.20 o 
  -5   5   6      605.33      484.44    106.91 o 
  -4   5   6      534.71      501.07    100.22 o 
  -3   5   6     6893.78     6355.81    269.03 o 
  -2   5   6    13048.64    12443.83    401.05 o 
  -1   5   6     1269.56     1455.75    100.80 o 
   0   5   6    23842.54    22376.33    570.43 o 
   1   5   6      326.80      342.61     96.82 o 
   2   5   6     7199.85     7350.54    336.04 o 
   3   5   6     2421.69     2529.91    181.92 o 
   4   5   6      100.27      166.57    118.76 o 
   5   5   6      224.05      286.16    123.05 o 
   6   5   6     4542.88     4305.68    262.64 o 
   7   5   6        3.68       45.69    144.90 o 
   8   5   6     3475.20     3231.92    263.99 o 
 -10   6   6     2986.06     2897.38    230.23 o 
  -9   6   6      953.34      892.46    141.20 o 
  -8   6   6        1.59        5.63    114.08 o 
  -7   6   6     1799.38     1761.05    158.89 o 
  -6   6   6     5763.49     5164.34    242.10 o 
  -5   6   6       17.85       38.81     91.14 o 
  -4   6   6     9786.95     9697.94    313.66 o 
  -3   6   6     9912.39     9023.97    292.86 o 
  -2   6   6    11584.01    11789.65    373.30 o 
  -1   6   6      566.28      574.53     78.30 o 
   0   6   6       85.53       91.21     51.18 o 
   1   6   6      115.74      156.78     88.62 o 
   2   6   6     9051.71     8617.58    331.84 o 
   3   6   6     1273.37     1319.05    154.59 o 
   4   6   6     8765.03     8779.92    366.95 o 
   5   6   6      782.37      831.30    152.71 o 
   6   6   6     3837.44     3455.33    264.44 o 
   7   6   6     1372.35     1469.07    185.09 o 
   8   6   6       31.60       32.69    167.23 o 
 -10   7   6      399.97      441.82    156.95 o 
  -9   7   6     1753.94     1792.41    175.60 o 
  -8   7   6      895.05      882.71    136.66 o 
  -7   7   6     6083.66     5285.11    263.60 o 
  -6   7   6     3412.28     3321.84    196.15 o 
  -5   7   6     8558.73     8296.55    325.93 o 
  -4   7   6      322.39      298.35     97.09 o 
  -3   7   6     5863.61     5486.16    254.14 o 
  -2   7   6     1002.84     1007.19    107.18 o 
  -1   7   6     2609.14     2544.22    163.49 o 
   0   7   6     4777.36     4752.39    131.16 o 
   1   7   6     5148.22     5297.72    239.28 o 
   2   7   6     4446.95     3976.59    223.42 o 
   3   7   6     6247.96     6558.93    275.30 o 
   4   7   6       21.43       34.35    124.89 o 
   5   7   6     4639.48     4616.55    246.56 o 
   6   7   6     1005.13     1132.16    167.12 o 
   7   7   6     1709.68     1532.18    220.35 o 
   8   7   6      668.81      734.27    184.49 o 
 -10   8   6        5.33       25.83    145.98 o 
  -9   8   6     5472.26     5529.18    307.77 o 
  -8   8   6      107.71       75.63    118.26 o 
  -7   8   6     8906.92     8244.69    354.77 o 
  -6   8   6      864.96      870.05    126.07 o 
  -5   8   6     3409.43     3396.41    204.22 o 
  -4   8   6      305.64      322.24    102.30 o 
  -3   8   6     6431.45     6279.87    262.69 o 
  -2   8   6       60.93       64.41     78.47 o 
  -1   8   6    10408.54    11019.97    314.78 o 
   0   8   6      626.17      646.33     64.25 o 
   1   8   6    18339.41    19004.60    449.96 o 
   2   8   6      816.11      789.96    128.10 o 
   3   8   6     2054.47     2305.84    191.47 o 
   4   8   6       49.56      181.82    127.43 o 
   5   8   6     1564.20     1730.60    203.68 o 
   6   8   6      265.74      336.50    158.19 o 
   7   8   6     3892.55     3758.76    282.20 o 
   8   8   6       67.24       64.56    164.44 o 
 -10   9   6     2010.73     2095.92    219.09 o 
  -9   9   6      504.45      474.52    154.70 o 
  -8   9   6     4359.67     4595.49    231.41 o 
  -7   9   6      262.13      304.44    124.93 o 
  -6   9   6     3942.29     4121.80    214.98 o 
  -5   9   6     5581.30     5991.66    262.08 o 
  -4   9   6     1482.94     1435.12    138.09 o 
  -3   9   6    11288.95    11608.84    430.34 o 
  -2   9   6     3410.88     3519.05    205.39 o 
  -1   9   6     1281.81     1275.90    114.38 o 
   0   9   6     6631.95     6533.45    207.39 o 
   1   9   6      870.10      825.55    118.44 o 
   2   9   6     4997.39     4852.53    225.32 o 
   3   9   6     4844.98     5121.81    267.06 o 
   4   9   6        5.30       41.57    121.65 o 
   5   9   6     6548.00     6860.69    325.73 o 
   6   9   6      501.77      683.10    165.44 o 
   7   9   6      530.33      475.17    175.52 o 
   8   9   6     1360.28     1500.57    211.45 o 
 -10  10   6     3919.62     4142.07    280.27 o 
  -9  10   6      590.50      627.08    159.32 o 
  -8  10   6       27.25       41.34    118.66 o 
  -7  10   6      150.95      214.07    117.66 o 
  -6  10   6    10292.90    10716.14    383.05 o 
  -5  10   6      239.05      225.45    110.32 o 
  -4  10   6    13779.40    13361.45    478.16 o 
  -3  10   6     1424.12     1332.05    138.38 o 
  -2  10   6    19091.72    21456.45    458.95 o 
  -1  10   6      685.81      698.53     99.25 o 
   0  10   6       95.98       93.35     55.60 o 
   1  10   6      824.97      803.06    116.22 o 
   2  10   6     5588.20     5216.05    302.55 o 
   3  10   6        4.54        7.71    109.50 o 
   4  10   6     8278.00     9133.33    375.68 o 
   5  10   6       34.60       17.16    141.61 o 
   6  10   6     4963.79     5068.17    328.18 o 
   7  10   6      401.89      254.73    162.78 o 
   8  10   6       87.64       54.45    176.38 o 
 -10  11   6     2742.48     2892.67    247.01 o 
  -9  11   6      335.45      322.24    143.63 o 
  -8  11   6     6254.42     6675.30    297.12 o 
  -7  11   6      725.86      783.38    146.88 o 
  -6  11   6     8734.62     8476.36    378.97 o 
  -5  11   6     1481.77     1489.27    154.72 o 
  -4  11   6      563.35      630.62    114.51 o 
  -3  11   6     4196.93     4386.24    202.27 o 
  -2  11   6    12595.30    13557.19    402.72 o 
  -1  11   6     4930.72     4957.53    212.86 o 
   0  11   6    10752.03    11614.85    259.65 o 
   1  11   6     1709.30     1793.87    158.89 o 
   2  11   6    14184.89    14374.74    530.10 o 
   3  11   6     1188.07     1277.60    142.30 o 
   4  11   6      585.76      628.77    150.78 o 
   5  11   6      500.20      618.21    159.53 o 
   6  11   6     3529.93     3716.30    285.15 o 
   7  11   6      410.76      488.52    162.84 o 
   8  11   6     2986.10     3134.24    280.45 o 
 -10  12   6     1702.77     1934.02    216.46 o 
  -9  12   6     2895.93     3140.22    228.43 o 
  -8  12   6       12.48       21.94    127.76 o 
  -7  12   6     8163.17     7859.71    383.67 o 
  -6  12   6     4328.51     4649.79    268.82 o 
  -5  12   6     4445.26     4721.39    252.85 o 
  -4  12   6     4090.98     4582.92    217.38 o 
  -3  12   6      972.11     1080.15    136.99 o 
  -2  12   6     5861.92     6135.93    246.68 o 
  -1  12   6     9917.01    10366.19    349.40 o 
   0  12   6      302.49      259.71     68.77 o 
   1  12   6    19334.51    19470.21    493.19 o 
   2  12   6     1980.61     2059.06    193.64 o 
   3  12   6     4613.46     4510.09    263.45 o 
   4  12   6     2643.60     2552.56    205.22 o 
   5  12   6      566.32      581.73    177.36 o 
   6  12   6     2147.55     2230.79    224.53 o 
   7  12   6     1499.42     1567.46    206.37 o 
   8  12   6       86.70       53.33    178.54 o 
 -10  13   6       90.63      141.07    157.26 o 
  -9  13   6     1326.53     1430.30    187.82 o 
  -8  13   6      196.67      190.68    132.20 o 
  -7  13   6     1579.06     1635.23    187.74 o 
  -6  13   6      123.39      174.86    119.94 o 
  -5  13   6    15172.68    14868.25    561.87 o 
  -4  13   6      798.15      899.17    128.66 o 
  -3  13   6    24972.16    27904.49    621.52 o 
  -2  13   6        1.99       17.45     97.06 o 
  -1  13   6     6639.87     7035.83    342.15 o 
   0  13   6      651.11      637.43     74.93 o 
   1  13   6      878.01      915.66    144.04 o 
   2  13   6       29.53       16.14    111.63 o 
   3  13   6     9453.12     9125.10    373.63 o 
   4  13   6      108.39      121.65    127.58 o 
   5  13   6    11336.17    11587.66    464.43 o 
   6  13   6       12.91        3.95    155.35 o 
   7  13   6      914.66     1033.48    197.14 o 
 -10  14   6     1027.93     1089.65    186.15 o 
  -9  14   6     5747.53     6287.37    304.44 o 
  -8  14   6       75.09      119.07    125.34 o 
  -7  14   6    10314.62    10521.92    401.24 o 
  -6  14   6      488.93      410.07    135.26 o 
  -5  14   6     1404.37     1366.59    146.48 o 
  -4  14   6     2737.88     2961.17    185.88 o 
  -3  14   6     1186.38     1196.07    147.44 o 
  -2  14   6    14889.52    15380.69    470.35 o 
  -1  14   6    13646.17    14292.10    397.16 o 
   0  14   6       58.17       97.54     68.85 o 
   1  14   6    17228.28    17984.43    514.04 o 
   2  14   6     4076.64     4031.87    261.89 o 
   3  14   6     2431.49     2278.50    206.61 o 
   4  14   6     2652.58     2870.59    215.00 o 
   5  14   6      138.28      150.07    164.23 o 
   6  14   6     1352.62     1679.57    204.67 o 
   7  14   6     2156.80     2000.42    231.66 o 
  -9  15   6        9.35       27.97    138.68 o 
  -8  15   6     3539.59     3627.61    238.61 o 
  -7  15   6      315.88      216.07    140.51 o 
  -6  15   6    10762.28    11162.73    403.85 o 
  -5  15   6     8547.58     8417.12    335.82 o 
  -4  15   6      537.66      649.68    130.77 o 
  -3  15   6     4653.30     5685.59    269.84 o 
  -2  15   6     7778.41     8516.24    398.02 o 
  -1  15   6      138.77      153.86     98.98 o 
   0  15   6    14708.47    14607.31    327.84 o 
   1  15   6       13.24        2.30    116.00 o 
   2  15   6    14578.92    14504.39    583.54 o 
   3  15   6     2600.77     2700.76    203.04 o 
   4  15   6       74.71       26.60    140.41 o 
   5  15   6     1548.04     1591.59    197.70 o 
   6  15   6     3085.70     3598.10    265.64 o 
   7  15   6      135.88       62.59    173.03 o 
  -9  16   6      181.54      173.87    146.24 o 
  -8  16   6       12.64       57.62    133.62 o 
  -7  16   6       23.35      110.27    122.07 o 
  -6  16   6     7593.70     7195.46    378.27 o 
  -5  16   6      820.87      867.04    136.45 o 
  -4  16   6    18774.27    19591.72    593.34 o 
  -3  16   6       51.28       53.40    116.75 o 
  -2  16   6    10901.47    11704.11    442.99 o 
  -1  16   6       14.08       57.45     95.09 o 
   0  16   6       73.47       85.75     80.37 o 
   1  16   6      863.54      878.82    143.39 o 
   2  16   6    11228.41    11526.54    578.35 o 
   3  16   6      110.37       56.77    138.30 o 
   4  16   6     8218.98     7820.42    333.33 o 
   5  16   6      460.32      499.89    175.68 o 
   6  16   6     2997.32     2821.57    274.13 o 
   7  16   6       51.78       58.02    180.21 o 
  -9  17   6      789.95      748.63    168.90 o 
  -8  17   6     4916.06     4719.07    255.52 o 
  -7  17   6       48.28       91.22    130.32 o 
  -6  17   6     4389.04     4071.95    236.68 o 
  -5  17   6     3706.12     3295.40    222.99 o 
  -4  17   6       55.19      112.57    119.35 o 
  -3  17   6     8920.21     9566.34    335.59 o 
  -2  17   6    13060.18    14278.64    455.71 o 
  -1  17   6     1516.82     1672.28    164.72 o 
   0  17   6    10225.20    10309.08    315.75 o 
   1  17   6     1777.96     1836.51    177.24 o 
   2  17   6     3397.64     3608.00    240.18 o 
   3  17   6     4098.00     4547.83    259.33 o 
   4  17   6       17.35        1.49    153.34 o 
   5  17   6     3602.81     3648.59    264.23 o 
   6  17   6     2290.31     2287.58    246.83 o 
   7  17   6       98.83       47.33    184.33 o 
  -9  18   6     2980.07     2892.38    230.53 o 
  -8  18   6       20.17      106.50    141.60 o 
  -7  18   6     6804.78     6763.04    316.14 o 
  -6  18   6      530.37      513.33    141.00 o 
  -5  18   6     1743.10     1686.44    175.90 o 
  -4  18   6     3979.12     3959.75    262.00 o 
  -3  18   6     2885.20     3117.01    247.54 o 
  -2  18   6      263.96      241.54    118.04 o 
  -1  18   6    12438.39    12422.26    458.41 o 
   0  18   6      229.88      192.55     84.47 o 
   1  18   6    14965.14    14626.02    591.35 o 
   2  18   6      564.82      481.84    166.44 o 
   3  18   6      269.60      275.41    164.07 o 
   4  18   6     1601.94     1579.47    189.17 o 
   5  18   6     2032.38     1990.63    247.55 o 
   6  18   6       10.32       24.51    186.57 o 
   7  18   6     2851.32     2949.88    265.30 o 
  -9  19   6      550.39      526.84    168.09 o 
  -8  19   6       52.85      114.64    135.16 o 
  -7  19   6      646.90      535.48    150.04 o 
  -6  19   6     1918.99     1908.47    181.56 o 
  -5  19   6    10271.44    10271.38    392.20 o 
  -4  19   6        3.64       41.40    124.22 o 
  -3  19   6    12447.00    12043.90    555.58 o 
  -2  19   6     2267.46     2215.68    189.51 o 
  -1  19   6      234.46      267.41    121.36 o 
   0  19   6      187.60      254.32     84.19 o 
   1  19   6     2682.64     2937.24    226.95 o 
   2  19   6     1598.49     1952.66    198.65 o 
   3  19   6    10349.68    10832.00    463.12 o 
   4  19   6        0.02       15.12    154.17 o 
   5  19   6     4881.61     4974.94    293.95 o 
   6  19   6      563.47      549.86    197.56 o 
  -8  20   6        0.53       19.29    141.10 o 
  -7  20   6     1474.19     1411.03    179.77 o 
  -6  20   6     4525.87     3891.51    248.51 o 
  -5  20   6      297.13      264.67    136.47 o 
  -4  20   6     4715.67     4508.11    276.82 o 
  -3  20   6     1148.85     1315.51    162.76 o 
  -2  20   6     6112.86     6030.11    311.98 o 
  -1  20   6     8010.15     8360.96    309.47 o 
   0  20   6      784.24      830.12    107.61 o 
   1  20   6     3250.75     3085.79    230.81 o 
   2  20   6     5814.65     6118.74    339.09 o 
   3  20   6       13.17       62.25    173.43 o 
   4  20   6     3468.24     3419.11    268.08 o 
   5  20   6     1213.71     1300.17    222.16 o 
   6  20   6     1616.91     1696.49    248.58 o 
  -8  21   6     4295.07     3963.95    265.56 o 
  -7  21   6      110.83       82.71    142.16 o 
  -6  21   6     4033.52     3815.81    257.56 o 
  -5  21   6        2.15        1.37    126.37 o 
  -4  21   6       68.41       19.88    139.14 o 
  -3  21   6        1.05      105.18    122.31 o 
  -2  21   6     8128.95     8692.48    345.67 o 
  -1  21   6      204.88      276.45    126.04 o 
   0  21   6    11259.24    10867.21    558.20 o 
   1  21   6      109.38       82.43    135.77 o 
   2  21   6     3775.41     3905.41    287.31 o 
   3  21   6      870.32      805.64    189.82 o 
   4  21   6      340.41      397.89    186.61 o 
   5  21   6      118.17      128.39    184.27 o 
   6  21   6     3853.34     3887.74    334.96 o 
  -8  22   6       10.90       48.46    158.68 o 
  -7  22   6     2033.59     1685.26    207.57 o 
  -6  22   6     1574.25     1443.39    178.04 o 
  -5  22   6      109.08       93.24    142.60 o 
  -4  22   6     6812.03     6556.02    306.67 o 
  -3  22   6     1140.98     1043.61    165.75 o 
  -2  22   6     2407.94     2187.14    219.05 o 
  -1  22   6     2046.47     1993.16    181.29 o 
   0  22   6      123.23      192.08    104.44 o 
   1  22   6     2318.20     2351.53    219.27 o 
   2  22   6     4653.32     5333.18    344.26 o 
   3  22   6      518.51      646.53    192.91 o 
   4  22   6     6298.88     6385.35    349.87 o 
   5  22   6       74.98      121.07    193.10 o 
  -7  23   6     1605.94     1475.63    199.09 o 
  -6  23   6       23.46       46.18    134.48 o 
  -5  23   6     7615.18     6732.31    346.70 o 
  -4  23   6       87.07       92.59    142.85 o 
  -3  23   6     7352.81     7465.45    388.47 o 
  -2  23   6      432.17      424.83    142.37 o 
  -1  23   6      423.61      485.46    153.42 o 
   0  23   6     3151.61     2803.88    165.18 o 
   1  23   6     1368.98     1624.06    204.73 o 
   2  23   6       30.96       20.93    171.61 o 
   3  23   6     6115.63     6541.41    388.84 o 
   4  23   6      413.54      249.21    201.90 o 
   5  23   6     3694.34     3896.21    288.90 o 
  -7  24   6     4841.23     4367.38    298.85 o 
  -6  24   6     1419.54     1375.24    182.63 o 
  -5  24   6      764.67      692.74    186.56 o 
  -4  24   6       97.34      120.50    149.63 o 
  -3  24   6     1938.96     1935.63    218.38 o 
  -2  24   6      963.38      827.51    165.04 o 
  -1  24   6     8923.32     9267.46    380.13 o 
   0  24   6        9.63        9.81    103.72 o 
   1  24   6     7749.16     7107.87    441.76 o 
   2  24   6      308.97      388.20    183.52 o 
   3  24   6      652.61      737.58    213.59 o 
   4  24   6       19.95       52.65    193.06 o 
   5  24   6      767.47      505.85    233.96 o 
  -7  25   6      303.59      204.65    169.23 o 
  -6  25   6     1966.98     1765.61    207.88 o 
  -5  25   6     3163.91     3023.59    249.32 o 
  -4  25   6      370.28      494.15    179.33 o 
  -3  25   6     2324.71     2168.96    223.77 o 
  -2  25   6     4898.73     4506.65    301.15 o 
  -1  25   6      735.22      686.13    176.66 o 
   0  25   6     3647.85     3461.28    197.66 o 
   1  25   6      386.47      552.54    179.03 o 
   2  25   6     3223.68     3441.73    285.26 o 
   3  25   6     3145.56     3311.75    309.98 o 
   4  25   6       14.89        3.24    205.13 o 
  -6  26   6     4764.16     4271.93    271.13 o 
  -5  26   6       31.01       17.90    166.57 o 
  -4  26   6    11179.00    11018.25    492.07 o 
  -3  26   6      113.62      173.70    156.07 o 
  -2  26   6     3463.91     3497.77    260.07 o 
  -1  26   6      267.97      324.79    157.16 o 
   0  26   6        0.11      152.51    123.00 o 
   1  26   6       33.38        3.94    162.58 o 
   2  26   6     2861.30     3088.06    305.18 o 
   3  26   6      217.47      287.52    216.81 o 
   4  26   6     4998.79     5149.79    369.84 o 
  -6  27   6     1401.60     1317.38    203.94 o 
  -5  27   6     1440.70     1306.30    220.03 o 
  -4  27   6       51.50       72.43    183.76 o 
  -3  27   6     1999.77     1916.20    218.01 o 
  -2  27   6     2630.68     2409.23    243.96 o 
  -1  27   6       85.50      196.48    169.09 o 
   0  27   6    10006.03     9940.50    350.42 o 
   1  27   6      717.80      850.96    211.40 o 
   2  27   6     2215.00     2343.83    284.50 o 
   3  27   6     1021.75     1014.18    245.19 o 
  -5  28   6      433.59      355.72    200.10 o 
  -4  28   6     3605.14     3422.04    282.01 o 
  -3  28   6     2111.09     1992.78    241.51 o 
  -2  28   6      564.79      602.61    190.17 o 
  -1  28   6     6775.41     6061.64    363.43 o 
   0  28   6      404.26      498.41    150.19 o 
   1  28   6     3671.34     3763.86    309.66 o 
   2  28   6       29.66       16.45    213.83 o 
   3  28   6      589.57      626.04    251.70 o 
  -4  29   6       83.47      225.06    190.96 o 
  -3  29   6     5532.92     5140.92    326.08 o 
  -2  29   6      508.93      507.10    201.83 o 
  -1  29   6     1881.40     2099.77    242.09 o 
   0  29   6        1.18       95.51    187.62 o 
   1  29   6      863.81      887.56    244.60 o 
   2  29   6       10.34        0.00    229.86 o 
  -3  30   6      394.13      361.89    204.89 o 
  -2  30   6     1293.66     1280.55    223.55 o 
  -1  30   6     3687.91     3902.78    329.22 o 
   0  30   6      247.84      241.25    156.47 o 
   1  30   6     3259.44     3531.13    351.54 o 
  -9   0   7      627.14      706.77    161.47 o 
  -7   0   7     3978.79     4030.84    225.67 o 
  -5   0   7     5341.92     5279.74    227.35 o 
  -3   0   7    20482.88    18491.16    519.10 o 
  -1   0   7     9647.64    10741.75    354.26 o 
   1   0   7     1377.26     1231.80    144.92 o 
   3   0   7     6228.10     5972.12    333.82 o 
   5   0   7     9806.70     8875.35    443.23 o 
   7   0   7     2546.56     2775.66    252.94 o 
 -10   1   7      578.13      576.95    165.85 o 
  -9   1   7     1895.59     1992.62    188.28 o 
  -8   1   7       34.09       21.38    125.46 o 
  -7   1   7     6718.43     6677.65    288.84 o 
  -6   1   7      213.59      231.44    104.29 o 
  -5   1   7     3445.34     3766.55    186.73 o 
  -4   1   7     6359.21     5998.44    282.51 o 
  -3   1   7      674.04      731.19    123.73 o 
  -2   1   7     2943.65     3947.73    218.56 o 
   0   1   7       14.02      134.16    111.49 o 
   1   1   7    15678.58    14753.44    564.67 o 
   2   1   7       58.59       56.59    107.22 o 
   3   1   7     8324.31     7452.36    357.71 o 
   4   1   7     5615.42     5412.01    273.81 o 
   5   1   7      636.25      503.53    160.70 o 
   6   1   7     1414.94     1516.78    175.78 o 
   7   1   7     2042.53     2298.15    242.33 o 
   8   1   7        3.68       41.28    182.46 o 
 -10   2   7      831.48      997.15    180.14 o 
  -9   2   7       47.84       28.50    129.67 o 
  -8   2   7     6842.59     7338.92    298.22 o 
  -7   2   7      112.69      148.09    119.33 o 
  -6   2   7     5873.84     5348.47    265.30 o 
  -5   2   7     1678.74     1726.56    146.87 o 
  -4   2   7      289.86      354.96    111.42 o 
  -3   2   7     5491.12     5759.98    257.69 o 
  -2   2   7     2428.12     2443.17    170.58 o 
  -1   2   7     4602.90     4763.02    184.08 o 
   0   2   7    16589.91    15182.50    829.54 o 
   1   2   7       40.08       98.00    107.07 o 
   2   2   7    12388.38    11737.79    390.27 o 
   3   2   7     3734.81     3453.80    221.06 o 
   4   2   7      126.49      145.24    128.48 o 
   5   2   7     2831.29     2978.85    221.21 o 
   6   2   7      829.76      666.67    175.65 o 
   7   2   7      527.64      509.86    180.96 o 
   8   2   7     2681.81     2932.81    264.33 o 
 -10   3   7     2618.56     2808.51    227.68 o 
  -9   3   7        8.30       28.39    132.04 o 
  -8   3   7       94.93       81.51    127.26 o 
  -7   3   7      480.23      577.79    130.32 o 
  -6   3   7     3447.62     3522.70    208.53 o 
  -5   3   7      354.29      412.68    109.01 o 
  -4   3   7    15476.88    15542.17    548.57 o 
  -3   3   7     1800.97     1972.09    150.39 o 
  -2   3   7    15092.14    10243.74    424.02 o 
  -1   3   7       16.04       26.36     69.41 o 
   0   3   7     1025.47      904.35     98.22 o 
   1   3   7      623.60     1223.98    132.61 o 
   2   3   7     3093.51     2601.30    199.44 o 
   3   3   7       27.86        4.65    108.40 o 
   4   3   7    10302.10    10529.98    389.67 o 
   5   3   7      112.75      144.98    129.93 o 
   6   3   7     5156.78     4854.86    287.31 o 
   7   3   7       13.78       74.62    158.41 o 
   8   3   7       28.69      101.53    184.84 o 
 -10   4   7      588.89      633.47    165.01 o 
  -9   4   7     2093.24     2136.36    200.50 o 
  -8   4   7     3709.12     3901.86    243.24 o 
  -7   4   7      633.66      720.39    135.34 o 
  -6   4   7     7129.71     7208.71    313.89 o 
  -5   4   7     1268.70     1270.60    135.62 o 
  -4   4   7       77.91      226.81    101.00 o 
  -3   4   7     7757.02     6666.89    298.54 o 
  -2   4   7     1096.40     1018.69    112.55 o 
  -1   4   7     1693.75     1666.68    136.38 o 
   0   4   7    14470.84    13650.50    281.42 o 
   1   4   7     1123.23     1132.91    136.62 o 
   2   4   7    11280.06    11627.67    402.60 o 
   3   4   7     1239.77     1071.86    143.02 o 
   4   4   7      376.75      456.60    136.98 o 
   5   4   7     1859.98     1763.97    188.30 o 
   6   4   7     1094.08      949.95    182.02 o 
   7   4   7     1005.13      907.12    177.79 o 
   8   4   7     1283.82     1539.76    215.75 o 
 -10   5   7      174.39      251.04    151.73 o 
  -9   5   7     1882.66     1906.82    184.26 o 
  -8   5   7        9.67       42.48    118.96 o 
  -7   5   7    13972.42    12853.83    413.34 o 
  -6   5   7       98.09      130.21    104.17 o 
  -5   5   7     7111.92     6661.39    263.52 o 
  -4   5   7      665.63      604.77    117.00 o 
  -3   5   7     1168.71     1171.78    137.96 o 
  -2   5   7     3611.56     3531.17    181.43 o 
  -1   5   7     7767.96     7667.35    311.45 o 
   0   5   7     2132.87     2242.58    105.95 o 
   1   5   7    16987.31    15231.55    544.04 o 
   2   5   7      661.79      773.17    150.15 o 
   3   5   7     3556.99     4022.37    238.25 o 
   4   5   7     2012.00     2050.10    168.46 o 
   5   5   7      543.47      512.02    145.10 o 
   6   5   7      442.58      466.43    149.74 o 
   7   5   7     1819.54     1732.75    205.67 o 
 -10   6   7       12.83      108.50    146.47 o 
  -9   6   7     3391.65     3458.53    224.69 o 
  -8   6   7     2376.32     2095.42    181.54 o 
  -7   6   7      222.33      233.18    119.50 o 
  -6   6   7     2443.56     2406.86    172.03 o 
  -5   6   7     5170.95     4863.93    243.96 o 
  -4   6   7      134.79      133.66    108.71 o 
  -3   6   7    20265.98    17761.41    564.48 o 
  -2   6   7      377.16      354.04     94.33 o 
  -1   6   7     5877.25     6697.46    286.98 o 
   0   6   7     2789.98     2694.82    113.10 o 
   1   6   7      517.58      466.53    123.29 o 
   2   6   7       63.47      116.76    113.42 o 
   3   6   7     5512.07     5894.29    302.40 o 
   4   6   7      203.05      311.31    138.19 o 
   5   6   7     5816.68     5761.76    323.23 o 
   6   6   7       45.59       38.30    145.28 o 
   7   6   7     1040.90     1028.99    200.71 o 
 -10   7   7     4118.97     4109.44    284.47 o 
  -9   7   7     2224.38     2300.82    196.36 o 
  -8   7   7      619.57      626.51    140.31 o 
  -7   7   7     2965.21     2686.16    180.63 o 
  -6   7   7     1469.32     1424.93    149.01 o 
  -5   7   7     1363.83     1283.07    145.54 o 
  -4   7   7    17582.48    17527.24    590.53 o 
  -3   7   7        4.13       53.44     95.88 o 
  -2   7   7     9317.21     9865.89    389.37 o 
  -1   7   7     2873.88     2831.20    150.06 o 
   0   7   7      267.35      340.92     66.63 o 
   1   7   7     6549.45     6388.14    298.39 o 
   2   7   7      823.80      858.13    134.48 o 
   3   7   7      971.08     1096.17    156.36 o 
   4   7   7     5332.43     5597.28    308.40 o 
   5   7   7       17.98        5.63    149.25 o 
   6   7   7     2480.87     2313.82    216.34 o 
   7   7   7      700.49      621.78    179.62 o 
 -10   8   7      755.54      824.76    200.65 o 
  -9   8   7        0.67       42.45    131.34 o 
  -8   8   7     9764.41     9025.83    409.89 o 
  -7   8   7      688.99      627.87    138.56 o 
  -6   8   7    14880.77    14628.69    581.63 o 
  -5   8   7       14.89       44.60    105.74 o 
  -4   8   7     1368.31     1224.39    147.80 o 
  -3   8   7      191.53      243.60     99.52 o 
  -2   8   7     5116.15     4818.42    250.77 o 
  -1   8   7        5.27       33.84     77.73 o 
   0   8   7    14396.95    13685.38    292.89 o 
   1   8   7     1287.04     1189.14    135.90 o 
   2   8   7    10370.08     9835.79    357.33 o 
   3   8   7       41.60       30.41    124.84 o 
   4   8   7      218.20      251.36    149.29 o 
   5   8   7      162.18      211.43    152.22 o 
   6   8   7     1382.91     1445.71    207.46 o 
   7   8   7      189.54      222.41    166.50 o 
 -10   9   7     4888.97     5882.45    301.79 o 
  -9   9   7     1139.79     1224.50    169.35 o 
  -8   9   7      720.10      709.85    151.43 o 
  -7   9   7     7286.07     7723.98    368.77 o 
  -6   9   7     2596.57     2961.39    204.29 o 
  -5   9   7     3229.13     3659.37    221.58 o 
  -4   9   7     7902.63     7878.33    315.00 o 
  -3   9   7     2570.52     2436.21    189.15 o 
  -2   9   7    12440.74    12619.94    435.02 o 
  -1   9   7     5398.34     5372.84    223.41 o 
   0   9   7     1067.92     1058.35     89.47 o 
   1   9   7     4552.76     4535.30    220.69 o 
   2   9   7     3979.86     3915.92    257.29 o 
   3   9   7     2545.99     2595.06    201.56 o 
   4   9   7     3372.22     3778.79    229.62 o 
   5   9   7      563.45      639.60    171.87 o 
   6   9   7     2711.25     2743.39    252.73 o 
   7   9   7      236.68      247.40    172.32 o 
 -10  10   7       81.73        3.73    160.44 o 
  -9  10   7     2689.45     2906.12    237.91 o 
  -8  10   7      664.87      780.48    161.16 o 
  -7  10   7      501.79      470.81    154.10 o 
  -6  10   7     2477.95     2705.56    198.67 o 
  -5  10   7    10689.39    11628.58    382.90 o 
  -4  10   7        5.51       15.58     96.58 o 
  -3  10   7    30142.52    31507.42    664.03 o 
  -2  10   7      298.24      301.99    112.01 o 
  -1  10   7     4685.19     4990.73    228.94 o 
   0  10   7       66.55      143.51     66.07 o 
   1  10   7      368.78      329.00    131.60 o 
   2  10   7      399.33      304.91    128.00 o 
   3  10   7     6846.33     6672.75    309.32 o 
   4  10   7      122.85      121.89    150.49 o 
   5  10   7     7413.12     7899.63    365.45 o 
   6  10   7      237.29      311.25    177.11 o 
   7  10   7     1611.70     1335.25    217.65 o 
 -10  11   7      249.56      271.05    161.66 o 
  -9  11   7     4496.32     4833.87    268.90 o 
  -8  11   7      236.83      222.88    140.28 o 
  -7  11   7    14806.61    15446.29    646.55 o 
  -6  11   7      177.91      201.25    132.67 o 
  -5  11   7     4383.65     4645.34    226.10 o 
  -4  11   7     1716.01     1816.04    149.58 o 
  -3  11   7       12.40       37.08    109.91 o 
  -2  11   7     4713.47     5136.60    253.71 o 
  -1  11   7    11969.15    11677.60    390.50 o 
   0  11   7        4.22       13.65     71.05 o 
   1  11   7    22116.26    22964.43    585.02 o 
   2  11   7      162.60      206.98    122.50 o 
   3  11   7     2633.88     2707.36    202.29 o 
   4  11   7     2028.68     2182.66    205.23 o 
   5  11   7        3.50       47.70    172.56 o 
   6  11   7      668.46      790.57    192.44 o 
   7  11   7     1620.07     1674.72    219.97 o 
  -9  12   7      981.37      967.05    175.72 o 
  -8  12   7     4828.45     4816.30    295.90 o 
  -7  12   7      139.83      208.01    143.26 o 
  -6  12   7     8326.26     7962.60    395.47 o 
  -5  12   7     8929.54     9079.85    378.77 o 
  -4  12   7       34.97       89.39    112.84 o 
  -3  12   7     7664.65     8466.96    317.36 o 
  -2  12   7     2354.22     2381.62    214.44 o 
  -1  12   7     2681.04     3518.87    170.79 o 
   0  12   7    17491.78    17686.36    353.20 o 
   1  12   7      109.37      215.41    133.01 o 
   2  12   7    13436.12    13833.00    579.85 o 
   3  12   7     2501.52     2235.23    208.81 o 
   4  12   7      457.70      449.24    168.10 o 
   5  12   7     3089.31     3404.63    260.28 o 
   6  12   7      862.55     1060.63    220.97 o 
   7  12   7      494.71      553.99    192.32 o 
  -9  13   7      300.10      330.57    147.19 o 
  -8  13   7      171.34      203.74    143.89 o 
  -7  13   7      100.84      218.96    134.64 o 
  -6  13   7     3928.12     4239.22    251.15 o 
  -5  13   7        4.59       20.81    106.99 o 
  -4  13   7    18583.50    19211.58    599.54 o 
  -3  13   7      130.45      101.57    116.81 o 
  -2  13   7    25789.20    27263.40    589.20 o 
  -1  13   7      579.39      644.48    125.05 o 
   0  13   7     1563.31     1480.45    118.93 o 
   1  13   7      832.52      803.97    149.50 o 
   2  13   7     5435.69     5535.82    306.01 o 
   3  13   7      258.71      350.83    138.24 o 
   4  13   7     8419.38     7869.15    369.66 o 
   5  13   7      191.02      122.14    167.06 o 
   6  13   7     6176.67     6701.07    337.80 o 
   7  13   7        0.82        2.42    170.31 o 
  -9  14   7      353.49      458.37    161.50 o 
  -8  14   7     4686.80     4382.59    314.48 o 
  -7  14   7       25.96       12.09    134.38 o 
  -6  14   7     9473.16    10217.49    390.38 o 
  -5  14   7      424.50      401.44    122.62 o 
  -4  14   7      619.02      736.52    141.69 o 
  -3  14   7     7009.73     7172.72    315.53 o 
  -2  14   7     8839.81     9638.73    439.76 o 
  -1  14   7     6749.42     6808.47    277.51 o 
   0  14   7    12522.97    13065.12    339.07 o 
   1  14   7       12.94       35.35    128.43 o 
   2  14   7    10387.82    10910.41    416.01 o 
   3  14   7     2727.74     2735.44    219.67 o 
   4  14   7      994.48      894.77    188.45 o 
   5  14   7     4230.41     4207.30    315.47 o 
   6  14   7     1039.40     1034.32    236.68 o 
  -9  15   7     2209.26     2370.87    211.17 o 
  -8  15   7       29.46       74.58    135.48 o 
  -7  15   7     7574.52     7658.92    309.79 o 
  -6  15   7     1452.96     1442.11    166.34 o 
  -5  15   7     3613.61     3349.66    230.81 o 
  -4  15   7     3899.61     4138.33    250.68 o 
  -3  15   7       55.33       74.19    132.30 o 
  -2  15   7     2264.95     2619.10    178.62 o 
  -1  15   7     7526.55     7256.89    286.55 o 
   0  15   7       10.08       36.79     79.64 o 
   1  15   7    21984.02    22519.34    667.05 o 
   2  15   7     1116.21     1310.87    197.25 o 
   3  15   7     3669.15     3949.78    270.35 o 
   4  15   7      700.96      626.23    172.55 o 
   5  15   7      131.29      110.53    196.96 o 
   6  15   7      465.40      323.73    200.02 o 
  -9  16   7     1095.90     1036.65    178.38 o 
  -8  16   7       36.95        3.70    133.01 o 
  -7  16   7        9.53       44.82    134.47 o 
  -6  16   7      650.64      570.04    143.55 o 
  -5  16   7     8183.92     8282.84    386.31 o 
  -4  16   7      537.06      523.97    140.18 o 
  -3  16   7    20681.25    21900.52    633.52 o 
  -2  16   7      293.44      381.74    132.26 o 
  -1  16   7     3338.38     3581.88    212.70 o 
   0  16   7      136.70      192.98     79.97 o 
   1  16   7       49.94       94.08    142.90 o 
   2  16   7     1568.54     1641.28    196.24 o 
   3  16   7     6331.11     6312.39    340.24 o 
   4  16   7       10.44       10.46    146.44 o 
   5  16   7     8362.83     9126.55    432.26 o 
   6  16   7      156.43      184.58    192.55 o 
  -9  17   7     1886.35     1861.44    211.29 o 
  -8  17   7      103.99      184.65    136.96 o 
  -7  17   7     2561.08     2413.06    214.00 o 
  -6  17   7      108.95      100.81    131.19 o 
  -5  17   7     1458.99     1435.62    161.55 o 
  -4  17   7     3202.71     3504.66    230.94 o 
  -3  17   7      189.57      241.11    124.21 o 
  -2  17   7    11096.16    10593.63    502.84 o 
  -1  17   7     7142.21     6753.24    300.46 o 
   0  17   7      596.30      671.63     99.35 o 
   1  17   7     7097.91     7201.73    378.78 o 
   2  17   7     1850.23     1896.71    205.24 o 
   3  17   7      867.28     1031.00    193.69 o 
   4  17   7     3168.51     3160.76    234.07 o 
   5  17   7        1.84       80.86    199.26 o 
   6  17   7     2271.46     2428.91    266.59 o 
  -8  18   7     2614.05     2593.36    228.11 o 
  -7  18   7       49.42       61.22    139.38 o 
  -6  18   7     7645.36     7443.56    316.71 o 
  -5  18   7      556.19      518.64    134.87 o 
  -4  18   7      782.09      845.87    152.10 o 
  -3  18   7       19.78       25.45    117.56 o 
  -2  18   7     2151.38     2451.16    196.57 o 
  -1  18   7      465.57      425.62    128.61 o 
   0  18   7     6715.32     7253.51    244.33 o 
   1  18   7       12.32       16.95    134.37 o 
   2  18   7     7012.45     7113.79    349.50 o 
   3  18   7      642.02      590.33    173.80 o 
   4  18   7      301.33      404.31    168.72 o 
   5  18   7       70.90      166.69    178.39 o 
   6  18   7     1811.65     1893.65    266.23 o 
  -8  19   7      160.71      116.46    141.94 o 
  -7  19   7     2168.51     2135.13    199.07 o 
  -6  19   7     1003.58      917.87    161.17 o 
  -5  19   7      356.58      327.12    133.89 o 
  -4  19   7     4945.32     5225.07    290.21 o 
  -3  19   7       19.25       73.72    128.12 o 
  -2  19   7     5976.21     6597.64    320.66 o 
  -1  19   7      612.45      717.51    135.63 o 
   0  19   7      730.99      694.72    105.75 o 
   1  19   7     1463.83     1560.63    192.32 o 
   2  19   7     2771.22     3044.64    248.26 o 
   3  19   7       41.30      105.58    170.45 o 
   4  19   7     3649.80     3558.87    283.60 o 
   5  19   7        8.00       80.07    185.35 o 
  -8  20   7      751.13      693.55    166.12 o 
  -7  20   7       66.33       42.77    146.46 o 
  -6  20   7      379.05      333.23    138.74 o 
  -5  20   7     3142.16     3172.40    227.19 o 
  -4  20   7      932.00      993.72    171.33 o 
  -3  20   7     7333.38     7742.76    354.38 o 
  -2  20   7       93.36      105.42    127.38 o 
  -1  20   7     1511.41     1478.96    175.67 o 
   0  20   7     2987.65     2826.94    217.39 o 
   1  20   7       47.40       86.57    157.06 o 
   2  20   7      973.71      893.82    189.43 o 
   3  20   7     2016.73     1804.80    243.89 o 
   4  20   7      121.71       57.49    184.90 o 
   5  20   7     3153.91     3122.67    288.41 o 
  -7  21   7     4467.63     4183.66    277.18 o 
  -6  21   7      163.96      155.99    142.43 o 
  -5  21   7     2476.56     2444.96    212.30 o 
  -4  21   7      130.34      281.99    149.52 o 
  -3  21   7        7.25       66.47    134.15 o 
  -2  21   7      207.93      230.49    134.08 o 
  -1  21   7     3499.73     3507.36    220.75 o 
   0  21   7      361.16      394.10    103.19 o 
   1  21   7     6908.83     7123.19    415.08 o 
   2  21   7       13.91       14.14    166.85 o 
   3  21   7     1493.80     1663.19    232.11 o 
   4  21   7      377.64      242.25    196.63 o 
   5  21   7       37.40      140.74    212.64 o 
  -7  22   7        3.56       93.37    145.23 o 
  -6  22   7     3738.74     3281.40    244.68 o 
  -5  22   7     1762.21     1662.44    191.08 o 
  -4  22   7      293.19      404.45    166.23 o 
  -3  22   7     2631.79     2492.12    208.99 o 
  -2  22   7     1437.98     1536.84    179.48 o 
  -1  22   7     2256.00     2349.16    196.94 o 
   0  22   7     1763.38     1727.80    141.93 o 
   2  22   7     1533.91     1681.75    243.11 o 
   3  22   7     2739.17     2954.91    270.46 o 
   4  22   7      131.37       76.47    192.74 o 
  -7  23   7      123.42      163.71    154.61 o 
  -6  23   7     1691.65     1495.82    200.71 o 
  -5  23   7      750.68      832.76    171.46 o 
  -4  23   7     5928.44     5965.05    337.96 o 
  -3  23   7      211.16      223.93    154.55 o 
  -2  23   7     5377.75     5069.80    292.86 o 
  -1  23   7      555.33      554.14    151.53 o 
   0  23   7      216.54      258.63    115.22 o 
   1  23   7      264.97      265.28    176.43 o 
   2  23   7     1116.72     1325.32    229.80 o 
   3  23   7      652.81      719.39    220.99 o 
   4  23   7     2384.07     2198.38    263.68 o 
  -6  24   7     3397.95     3053.35    233.72 o 
  -5  24   7      598.06      549.19    169.92 o 
  -4  24   7      412.96      397.88    177.99 o 
  -3  24   7     1269.25     1279.52    183.84 o 
  -2  24   7     2064.53     2001.40    230.31 o 
   0  24   7     6903.29     7215.58    271.42 o 
   1  24   7       21.63       73.23    175.24 o 
   2  24   7     3857.16     4573.10    306.44 o 
   3  24   7       12.60        9.51    207.47 o 
   4  24   7      295.29      230.63    217.55 o 
  -6  25   7      782.37      602.72    179.19 o 
  -5  25   7      470.62      459.64    186.30 o 
  -4  25   7     3870.55     3931.96    293.55 o 
  -3  25   7      831.83      846.97    186.43 o 
  -2  25   7     1586.40     1368.00    209.12 o 
  -1  25   7     3078.85     3195.49    260.81 o 
   0  25   7      354.69      433.92    134.49 o 
   1  25   7     3574.34     3945.68    289.65 o 
   2  25   7      386.24      460.39    217.62 o 
   3  25   7      500.65      646.06    226.04 o 
  -5  26   7     6073.25     5345.40    331.27 o 
  -4  26   7      369.81      354.25    184.37 o 
  -3  26   7     6783.16     6522.16    363.60 o 
  -2  26   7       46.10       58.14    155.43 o 
  -1  26   7     1911.01     2069.34    249.82 o 
   0  26   7      880.02      861.06    146.38 o 
   1  26   7      362.16      565.13    223.62 o 
   2  26   7       11.03      105.04    201.08 o 
   3  26   7     2746.85     2767.13    320.47 o 
  -5  27   7     2224.54     2024.77    259.93 o 
  -4  27   7      583.70      487.47    202.67 o 
  -3  27   7      840.69      852.31    197.95 o 
  -2  27   7      601.72      665.21    186.26 o 
  -1  27   7     5738.07     5342.16    364.46 o 
   0  27   7       28.61      119.48    138.08 o 
   1  27   7     4403.28     4757.01    360.70 o 
   2  27   7      407.26      655.38    228.62 o 
  -4  28   7       16.33       40.01    192.05 o 
  -3  28   7     2226.76     2176.12    243.07 o 
  -2  28   7     1490.36     1494.38    238.36 o 
  -1  28   7     1412.54     1577.14    247.20 o 
   0  28   7     4811.41     5132.70    248.75 o 
   1  28   7      137.49      198.93    237.02 o 
  -2  29   7     3222.13     3206.88    289.69 o 
  -1  29   7      185.20      214.18    202.77 o 
 -10   0   8     2404.75     2953.30    249.48 o 
  -8   0   8      683.04      879.33    159.62 o 
  -6   0   8      548.40      476.64    124.04 o 
  -4   0   8    12741.75    11608.08    487.10 o 
  -2   0   8     7348.18     7462.24    331.29 o 
   0   0   8     2260.08     1874.65    182.73 o 
   2   0   8       67.19       33.56    119.47 o 
   4   0   8     6821.98     6745.85    330.19 o 
   6   0   8     5736.11     6477.39    378.45 o 
 -10   1   8      226.58      268.56    170.37 o 
  -9   1   8      710.79     1072.80    171.36 o 
  -8   1   8     3938.25     4297.23    254.04 o 
  -7   1   8       26.48       26.94    126.22 o 
  -6   1   8     3632.96     3244.17    212.51 o 
  -5   1   8      113.88      155.82    104.82 o 
  -4   1   8      750.51      820.19    129.88 o 
  -3   1   8     4138.53     4499.30    213.09 o 
  -2   1   8      119.34      131.13    131.13 o 
   0   1   8     8028.50     8717.50   1560.09 o 
   1   1   8       25.25       29.33    112.44 o 
   2   1   8     8099.61     7501.14    363.84 o 
   3   1   8       33.80        1.37    123.23 o 
   4   1   8     1954.14     1814.28    205.29 o 
   5   1   8     1797.72     1773.97    194.91 o 
   6   1   8       32.00       87.93    177.17 o 
   7   1   8     1237.54     1401.81    223.08 o 
 -10   2   8      275.28      397.67    162.82 o 
  -9   2   8      764.72      934.48    169.64 o 
  -8   2   8       61.97       18.60    134.44 o 
  -7   2   8     6933.48     7047.21    297.58 o 
  -6   2   8      131.86      172.26    109.09 o 
  -5   2   8     5176.45     5381.58    260.85 o 
  -4   2   8     2014.77     2072.07    160.97 o 
  -3   2   8      186.15      294.70    123.99 o 
  -2   2   8     1144.22     1049.60    129.67 o 
  -1   2   8     1191.82     1082.51    116.25 o 
   0   2   8      230.62      293.02     78.79 o 
   1   2   8     9846.05     7977.19    388.91 o 
   2   2   8       33.83       37.77    122.75 o 
   3   2   8     6743.38     6089.98    302.98 o 
   4   2   8     1970.94     1927.37    185.91 o 
   5   2   8      342.51      282.38    160.42 o 
   6   2   8     1058.95     1081.39    192.68 o 
   7   2   8      603.78      619.78    207.90 o 
 -10   3   8      134.88      197.42    167.38 o 
  -9   3   8     2245.41     2481.94    216.13 o 
  -8   3   8      322.38      316.84    138.44 o 
  -7   3   8       66.42       88.93    127.66 o 
  -6   3   8      308.93      307.36    118.55 o 
  -5   3   8     4165.86     4253.59    222.16 o 
  -4   3   8     1780.15     1819.18    175.34 o 
  -3   3   8    15508.38    16678.38    635.60 o 
  -2   3   8      447.71      312.78     84.21 o 
  -1   3   8     8508.17     8025.56    345.97 o 
   0   3   8      284.36      268.65     68.39 o 
   1   3   8      224.43      199.95    134.48 o 
   2   3   8       13.59       71.65    113.29 o 
   3   3   8     2513.59     2367.87    196.44 o 
   4   3   8        3.81       25.19    132.97 o 
   5   3   8     6134.63     6506.53    340.68 o 
   6   3   8      223.91      288.63    158.03 o 
   7   3   8     2214.54     2307.15    237.19 o 
 -10   4   8     1721.70     1923.72    212.49 o 
  -9   4   8     1385.91     1368.15    182.71 o 
  -8   4   8     1898.63     1946.15    183.52 o 
  -7   4   8     4552.10     4712.03    241.76 o 
  -6   4   8      590.34      481.72    132.73 o 
  -5   4   8     2660.42     2644.08    188.40 o 
  -4   4   8     9704.06     8845.12    383.25 o 
  -3   4   8       16.13       47.47    107.72 o 
  -2   4   8     6884.87     5817.71    273.57 o 
  -1   4   8     3433.78     3223.90    204.70 o 
   0   4   8     1932.44     1755.77    110.82 o 
   1   4   8     8521.68     7842.13    371.50 o 
   2   4   8      208.09      196.34    133.17 o 
   3   4   8     3120.13     2700.66    221.01 o 
   4   4   8     2370.17     2239.01    196.88 o 
   5   4   8        3.98       78.30    147.14 o 
   6   4   8     1545.18     1667.39    191.64 o 
   7   4   8      603.97      712.61    203.42 o 
 -10   5   8       21.72       26.47    154.62 o 
  -9   5   8        3.08       41.89    139.62 o 
  -8   5   8     5688.92     5469.56    321.82 o 
  -7   5   8      336.00      343.62    134.28 o 
  -6   5   8    11044.88    10832.56    390.92 o 
  -5   5   8      489.54      494.83    122.49 o 
  -4   5   8     6091.44     5388.01    289.41 o 
  -3   5   8      304.50      267.40    106.96 o 
  -2   5   8      102.96      124.59     99.92 o 
  -1   5   8       38.22      158.15     88.74 o 
   0   5   8    10576.13     9819.50    296.88 o 
   1   5   8       41.34       26.26    114.28 o 
   2   5   8    11247.50    11881.53    428.45 o 
   3   5   8      344.83      303.20    142.03 o 
   4   5   8      499.02      500.12    156.48 o 
   5   5   8      813.30      675.68    163.47 o 
   6   5   8       17.66       81.75    160.91 o 
   7   5   8       47.03       68.23    170.58 o 
 -10   6   8     3811.41     4163.48    264.94 o 
  -9   6   8       40.81       28.87    134.74 o 
  -8   6   8     2202.27     2132.53    201.50 o 
  -7   6   8     2455.43     2364.05    182.29 o 
  -6   6   8      517.92      495.38    133.02 o 
  -5   6   8     6143.66     5567.86    281.30 o 
  -4   6   8    11964.33    12386.28    394.69 o 
  -3   6   8      107.37      167.89    108.16 o 
  -2   6   8    14131.40    14780.87    486.01 o 
  -1   6   8      156.14      164.62     94.33 o 
   0   6   8     3529.63     3403.91    141.22 o 
   1   6   8     2830.09     2870.81    204.34 o 
   2   6   8     1004.04      861.38    172.28 o 
   3   6   8      807.89      996.96    172.05 o 
   4   6   8     4448.46     4513.60    282.57 o 
   5   6   8       53.94       71.22    153.41 o 
   6   6   8     2964.57     2850.71    232.16 o 
   7   6   8        9.98       41.20    167.29 o 
 -10   7   8       80.47       40.19    163.46 o 
  -9   7   8     3380.81     3449.05    237.26 o 
  -8   7   8     2346.92     2352.89    197.92 o 
  -7   7   8      678.79      501.11    143.99 o 
  -6   7   8     4751.90     4378.30    229.79 o 
  -5   7   8     1391.51     1420.72    163.74 o 
  -4   7   8      404.95      456.91    127.86 o 
  -3   7   8    20400.48    18581.66    627.23 o 
  -2   7   8      996.58     1077.75    145.06 o 
  -1   7   8     8218.08     7688.47    378.87 o 
   0   7   8     2617.65     2459.12    116.56 o 
   1   7   8        5.90       10.80    121.56 o 
   2   7   8     2119.85     2203.51    190.70 o 
   3   7   8     2099.27     2679.88    213.30 o 
   4   7   8      405.32      475.82    161.09 o 
   5   7   8     3137.20     3218.72    252.48 o 
   6   7   8      501.47      302.98    186.94 o 
  -9   8   8     1840.48     2006.09    201.94 o 
  -8   8   8        8.13       66.80    128.16 o 
  -7   8   8    14395.78    13663.71    450.38 o 
  -6   8   8      191.35      238.84    131.67 o 
  -5   8   8     8103.36     8098.17    409.20 o 
  -4   8   8      536.67      635.65    126.80 o 
  -3   8   8     1142.90     1323.24    167.21 o 
  -2   8   8        5.57        9.95    101.74 o 
  -1   8   8     6601.61     6939.44    255.45 o 
   0   8   8       21.22       72.33     70.28 o 
   1   8   8    15983.96    16414.89    590.29 o 
   2   8   8        0.09       18.51    118.80 o 
   3   8   8     3595.42     4052.37    271.64 o 
   4   8   8      277.05      397.41    165.83 o 
   5   8   8        2.75       91.01    170.99 o 
   6   8   8        0.71       50.10    160.57 o 
  -9   9   8     2931.37     3099.17    243.92 o 
  -8   9   8     3291.56     3576.41    224.03 o 
  -7   9   8      585.67      495.79    160.53 o 
  -6   9   8     3711.02     3934.72    236.49 o 
  -5   9   8     5177.21     5294.30    298.98 o 
  -4   9   8      792.06      835.43    138.18 o 
  -3   9   8    11772.57    12779.04    537.36 o 
  -2   9   8       47.27       62.04    113.20 o 
  -1   9   8     4988.50     4889.35    245.72 o 
   0   9   8    11061.18    11814.25   1120.15 o 
   1   9   8      115.06       84.11    130.56 o 
   2   9   8     3443.79     3697.83    244.72 o 
   3   9   8     2677.81     2730.46    243.96 o 
   4   9   8      166.42      173.00    159.58 o 
   5   9   8     3745.83     3991.65    314.51 o 
   6   9   8       10.01       26.91    174.24 o 
  -9  10   8      628.83      597.32    167.20 o 
  -8  10   8      958.11      957.24    176.58 o 
  -7  10   8     1677.01     1707.03    192.96 o 
  -6  10   8      698.32      734.18    168.50 o 
  -5  10   8     2351.16     2524.25    198.79 o 
  -4  10   8    13458.48    13403.95    554.15 o 
  -3  10   8      137.19      147.97    113.31 o 
  -2  10   8    16306.93    17045.28    508.34 o 
  -1  10   8     1971.88     1880.53    157.88 o 
   0  10   8     1158.88     1340.12    111.80 o 
   1  10   8      962.46      953.39    145.54 o 
   2  10   8     1263.68     1262.47    178.27 o 
   3  10   8       17.14       12.30    141.50 o 
   4  10   8     6173.54     6495.06    369.65 o 
   5  10   8       31.50       62.17    169.95 o 
   6  10   8     3400.75     3459.77    292.59 o 
  -9  11   8       19.00       58.82    146.42 o 
  -8  11   8     5650.80     5924.03    326.12 o 
  -7  11   8      428.28      445.18    158.60 o 
  -6  11   8    13729.71    14649.27    451.86 o 
  -5  11   8      454.09      489.83    134.01 o 
  -4  11   8     1679.08     1652.51    172.70 o 
  -3  11   8      744.94      851.82    137.64 o 
  -2  11   8     3008.25     3143.41    221.00 o 
  -1  11   8      555.84      585.79    118.86 o 
   0  11   8    11087.30    11542.75    334.73 o 
   1  11   8        3.38       43.88    131.64 o 
   2  11   8    12204.16    12261.72    441.60 o 
   3  11   8      348.76      362.00    152.10 o 
   4  11   8      661.14      542.87    195.79 o 
   5  11   8     1155.94     1216.10    202.23 o 
   6  11   8      491.21      720.37    209.84 o 
  -9  12   8     1879.20     1953.72    221.59 o 
  -8  12   8      805.30      761.68    171.70 o 
  -7  12   8     6368.17     6651.39    328.07 o 
  -6  12   8      398.67      406.89    147.82 o 
  -5  12   8     1540.89     1517.38    169.10 o 
  -4  12   8     4482.41     4518.41    234.06 o 
  -3  12   8      369.69      334.11    146.09 o 
  -2  12   8     9087.34     9476.67    457.01 o 
  -1  12   8     4201.66     3892.88    263.48 o 
   0  12   8      810.95      811.32    104.22 o 
   1  12   8    11835.05     7366.84    577.00 o 
   2  12   8     1622.52     1553.44    209.97 o 
   3  12   8     2866.34     2893.71    239.00 o 
   4  12   8     1818.08     1904.15    215.03 o 
   5  12   8        9.75       51.31    194.16 o 
   6  12   8      909.16      879.68    221.84 o 
  -9  13   8     1609.90     1552.74    202.11 o 
  -8  13   8       36.44      105.70    141.36 o 
  -7  13   8       46.83       46.22    144.10 o 
  -6  13   8      932.10      957.54    158.86 o 
  -5  13   8     7894.43     8453.25    377.25 o 
  -4  13   8      585.79      681.99    135.83 o 
  -3  13   8    17943.71    19750.74    632.19 o 
  -2  13   8      413.04      441.75    132.74 o 
  -1  13   8     5452.00     5554.56    293.22 o 
   0  13   8      472.72      485.81     89.79 o 
   1  13   8       78.33      128.53    150.35 o 
   2  13   8       29.29       45.01    144.88 o 
   3  13   8     4893.57     4957.24    294.27 o 
   4  13   8       35.88       19.26    164.43 o 
   5  13   8     7446.93     7694.15    425.34 o 
   6  13   8       45.96       25.74    193.01 o 
  -9  14   8     1602.96     1681.91    200.26 o 
  -8  14   8       24.48       33.98    147.28 o 
  -7  14   8     5350.96     5349.02    324.59 o 
  -6  14   8      472.77      591.43    142.51 o 
  -5  14   8     2923.33     2852.28    211.33 o 
  -4  14   8     2342.32     2590.28    203.10 o 
  -3  14   8      144.94      152.76    133.05 o 
  -2  14   8     1621.34     1679.93    166.93 o 
  -1  14   8     8145.48     8122.97    311.47 o 
   0  14   8      878.36      878.65    109.31 o 
   1  14   8    10969.75    11505.36    413.55 o 
   2  14   8       80.93       39.29    151.53 o 
   3  14   8     2294.30     2113.50    223.98 o 
   4  14   8     2058.83     2056.78    218.93 o 
   5  14   8       58.21       30.85    210.33 o 
   6  14   8     1403.90     1451.65    246.49 o 
  -8  15   8     4721.61     4971.33    280.50 o 
  -7  15   8       60.54       38.65    139.93 o 
  -6  15   8     5512.62     5847.50    314.47 o 
  -5  15   8     1019.32      970.99    157.54 o 
  -4  15   8      500.85      540.92    150.25 o 
  -3  15   8     1792.59     1875.92    185.64 o 
  -2  15   8     1105.77     1226.42    171.25 o 
  -1  15   8     2145.83     2212.29    186.17 o 
   0  15   8     7252.96     7877.91    248.77 o 
   1  15   8        0.96       18.32    140.46 o 
   2  15   8     8222.51     8936.38    446.47 o 
   3  15   8      695.16      839.13    174.44 o 
   4  15   8      789.17      814.13    199.05 o 
   5  15   8      824.90      965.75    226.57 o 
  -8  16   8      443.19      341.24    154.54 o 
  -7  16   8     1041.72     1254.63    169.40 o 
  -6  16   8      895.74      853.82    164.63 o 
  -5  16   8        3.87       38.13    127.11 o 
  -4  16   8     4592.37     4562.98    289.75 o 
  -3  16   8       33.99       29.02    130.56 o 
  -2  16   8    13071.80    13811.12    537.69 o 
  -1  16   8       28.23      117.09    118.09 o 
   0  16   8     1761.03     1976.78    134.45 o 
   1  16   8      651.53      601.70    161.19 o 
   2  16   8      853.27      903.46    215.64 o 
   3  16   8       13.25       49.81    160.01 o 
   4  16   8     3343.41     3111.93    288.96 o 
   5  16   8        0.09      104.46    207.47 o 
  -8  17   8     1106.07     1097.66    178.23 o 
  -7  17   8      175.16      183.93    149.78 o 
  -6  17   8     2195.60     2133.90    198.14 o 
  -5  17   8     1235.57     1129.08    170.70 o 
  -4  17   8     1104.57     1311.36    169.42 o 
  -3  17   8     4170.95     4414.67    268.06 o 
  -2  17   8      339.56      460.17    133.77 o 
  -1  17   8     1942.74     1964.22    174.87 o 
   0  17   8     2036.49     2018.54    136.87 o 
   1  17   8      368.68      379.46    172.37 o 
   2  17   8     3944.78     4156.05    291.48 o 
   3  17   8      571.99      623.30    176.35 o 
   4  17   8     1326.17     1104.21    222.67 o 
   5  17   8     3252.04     3216.17    290.93 o 
  -8  18   8       29.83       14.66    150.34 o 
  -7  18   8     5487.23     5272.60    287.88 o 
  -6  18   8       50.29       16.47    130.41 o 
  -5  18   8     2903.89     2844.01    218.02 o 
  -4  18   8       11.08      135.97    130.69 o 
  -3  18   8     1425.79     1308.95    181.00 o 
  -2  18   8       20.19       25.82    118.35 o 
  -1  18   8     2281.14     1979.11    212.45 o 
   0  18   8      596.02      598.98    104.48 o 
   1  18   8     6677.28     7548.72    341.69 o 
   2  18   8        0.84       17.09    170.95 o 
   3  18   8     2772.55     2794.79    264.27 o 
   4  18   8      130.53       61.65    186.50 o 
   5  18   8      395.70      403.53    235.64 o 
  -7  19   8      212.30      192.86    157.67 o 
  -6  19   8     2509.75     2201.75    202.53 o 
  -5  19   8     1225.90     1144.64    185.73 o 
  -4  19   8      221.71      222.83    144.18 o 
  -3  19   8     4395.79     4894.06    292.90 o 
  -2  19   8       78.22      160.39    136.55 o 
  -1  19   8     3634.95     3878.25    249.53 o 
   0  19   8      827.71      767.68    115.82 o 
   1  19   8     1259.19     1356.24    217.81 o 
   2  19   8     1099.57     1208.74    201.21 o 
   3  19   8     1008.02     1030.61    229.02 o 
   4  19   8       26.92      124.89    187.34 o 
  -7  20   8      745.62      801.41    160.03 o 
  -6  20   8       11.50       40.78    152.24 o 
  -5  20   8     1436.37     1709.32    196.92 o 
  -4  20   8     2829.04     2914.45    262.70 o 
  -3  20   8      278.75      346.32    156.45 o 
  -2  20   8     6968.66     6640.20    372.08 o 
  -1  20   8       33.18       61.53    129.42 o 
   0  20   8     1442.18     1466.33    150.87 o 
   1  20   8      765.08      697.77    185.64 o 
   2  20   8       26.16       31.86    189.74 o 
   3  20   8     2300.68     2329.48    272.40 o 
   4  20   8     1243.40     1180.50    229.76 o 
  -7  21   8      149.86      162.36    154.57 o 
  -6  21   8     5966.30     5317.10    301.15 o 
  -4  21   8     2450.71     2616.15    240.67 o 
  -3  21   8     1049.45     1061.39    174.70 o 
  -2  21   8       19.88       73.97    146.83 o 
  -1  21   8       83.41      140.26    138.10 o 
   0  21   8     3340.40     3106.44    591.57 o 
   1  21   8       65.91       84.21    173.61 o 
   2  21   8     4915.58     5494.78    348.30 o 
   3  21   8       14.44       72.62    203.62 o 
   4  21   8     1647.92     1513.04    258.87 o 
  -6  22   8      214.91      166.31    155.49 o 
  -5  22   8     1335.01     1275.02    191.05 o 
  -4  22   8     1838.06     1928.90    223.12 o 
  -3  22   8      134.70       68.36    163.11 o 
  -2  22   8     3768.11     3679.28    248.87 o 
  -1  22   8     1885.14     1902.53    215.67 o 
   0  22   8     2431.17     2669.01    220.81 o 
   1  22   8     2903.90     2346.85    273.93 o 
   2  22   8       11.92       32.52    205.47 o 
   3  22   8      314.96      277.82    217.15 o 
  -6  23   8      281.82      265.96    167.41 o 
  -5  23   8     1952.25     1849.53    223.08 o 
  -4  23   8      611.74      729.89    188.95 o 
  -3  23   8     7303.56     7723.09    364.01 o 
  -2  23   8      132.97      192.38    158.44 o 
  -1  23   8     3889.56     3582.32    261.74 o 
   0  23   8      191.15      197.04    123.68 o 
   1  23   8      217.99      281.32    203.99 o 
   2  23   8      406.57      306.67    227.39 o 
   3  23   8      893.30      847.09    255.42 o 
  -5  24   8     3881.30     3703.75    312.36 o 
  -4  24   8      450.94      507.56    178.68 o 
  -3  24   8      246.76      317.92    171.10 o 
  -2  24   8      861.92      869.97    191.92 o 
  -1  24   8     2343.81     2095.84    246.10 o 
   0  24   8       44.68       63.13    126.73 o 
   1  24   8     4168.36     3992.30    349.46 o 
   2  24   8      211.17      257.45    221.10 o 
  -5  25   8     1292.82     1596.74    226.57 o 
  -4  25   8      478.06      519.19    208.97 o 
  -3  25   8     2335.61     2271.84    257.46 o 
  -2  25   8      487.80      496.22    193.81 o 
  -1  25   8     3513.12     3596.96    299.65 o 
   0  25   8     2919.28     3020.07    205.13 o 
   1  25   8       11.05       37.20    220.45 o 
  -4  26   8     5115.15     5177.74    340.21 o 
  -3  26   8      143.83       49.46    174.33 o 
  -2  26   8     5690.03     5828.18    365.61 o 
  -1  26   8       41.36      145.62    175.46 o 
   0  26   8      822.58      899.19    171.99 o 
   1  26   8      118.87      158.59    214.73 o 
  -2  27   8      998.20      910.61    223.11 o 
  -1  27   8      202.12      166.32    199.34 o 
  -9   0   9     3769.16     4378.17    284.30 o 
  -7   0   9     1819.71     2075.99    209.57 o 
  -5   0   9     1639.08     1600.81    157.37 o 
  -3   0   9     9517.65     8973.35    355.95 o 
  -1   0   9    10335.42     8371.90    357.38 o 
   1   0   9      658.84      560.92    146.15 o 
   3   0   9      320.14      247.26    141.66 o 
   5   0   9     3645.30     3766.85    279.51 o 
  -9   1   9      473.66      550.87    177.32 o 
  -8   1   9     1768.53     1912.82    209.35 o 
  -7   1   9     4366.07     4474.44    263.29 o 
  -6   1   9       55.59      103.03    125.30 o 
  -5   1   9     3666.98     3658.58    220.97 o 
  -4   1   9     2629.75     2750.97    204.95 o 
  -3   1   9      270.66      274.59    132.45 o 
  -2   1   9     3013.16     3744.81    245.31 o 
  -1   1   9      949.15      375.42     65.64 o 
   0   1   9     2558.83     2783.91    481.55 o 
   1   1   9     6084.84     6275.66    323.72 o 
   2   1   9      188.16      159.02    129.20 o 
   3   1   9     2996.50     2933.23    219.02 o 
   4   1   9     1299.24     1263.42    181.61 o 
   5   1   9      850.85      780.96    190.38 o 
   6   1   9      668.32      844.46    200.07 o 
  -9   2   9      422.27      493.47    164.98 o 
  -8   2   9     3691.10     4328.47    258.07 o 
  -7   2   9      103.97       79.22    140.05 o 
  -6   2   9     5704.45     6082.54    281.98 o 
  -5   2   9      315.11      416.36    127.66 o 
  -4   2   9     5912.20     6229.28    309.50 o 
  -3   2   9      663.52      807.60    152.55 o 
  -2   2   9      479.76      554.48    125.52 o 
  -1   2   9      135.69      117.46     82.14 o 
   0   2   9     7731.99     8802.85    262.16 o 
   1   2   9        4.78       41.53    131.49 o 
   2   2   9     4803.72     4860.00    263.83 o 
   3   2   9      101.36      132.01    134.82 o 
   4   2   9     2721.54     2684.28    234.18 o 
   5   2   9      455.73      310.06    170.66 o 
   6   2   9      349.93      389.11    192.62 o 
  -9   3   9       44.54      139.17    154.95 o 
  -8   3   9     3283.40     3530.92    252.51 o 
  -7   3   9      739.42      701.99    156.32 o 
  -6   3   9       73.85      116.88    124.09 o 
  -5   3   9     2448.61     2524.31    197.45 o 
  -4   3   9     8326.98     8053.98    419.37 o 
  -3   3   9     1586.43     1832.64    183.63 o 
  -2   3   9     9544.22     6355.65    230.56 o 
  -1   3   9      146.10      183.39    102.63 o 
   0   3   9     4171.19     3827.21    221.24 o 
   1   3   9     1305.31     1165.18    176.70 o 
   2   3   9      212.93      182.02    146.27 o 
   3   3   9      526.62      580.56    148.45 o 
   4   3   9     3718.11     3578.26    262.26 o 
   6   3   9     2671.96     2770.00    248.89 o 
  -9   4   9     2454.41     2610.97    230.25 o 
  -8   4   9     1997.75     2154.35    195.33 o 
  -7   4   9     1355.73     1388.19    174.06 o 
  -6   4   9     2863.45     2943.34    205.08 o 
  -5   4   9       31.09       15.73    127.36 o 
  -4   4   9     1016.81      986.73    157.81 o 
  -3   4   9     9671.76     7751.03    332.34 o 
  -2   4   9       92.27       66.02     99.66 o 
  -1   4   9    10814.18    10810.48    428.87 o 
   0   4   9     2643.11     2334.41    250.42 o 
   1   4   9     1463.53     1484.49    174.25 o 
   2   4   9     2533.87     2595.67    219.51 o 
   3   4   9      282.87      228.43    149.24 o 
   4   4   9      996.97      749.50    182.12 o 
   5   4   9     1974.23     2036.85    221.17 o 
   6   4   9        0.46        1.28    166.44 o 
  -9   5   9      682.21      850.30    180.40 o 
  -8   5   9      134.96      128.89    137.30 o 
  -7   5   9     7635.27     7386.77    330.99 o 
  -6   5   9      774.17      750.76    139.09 o 
  -5   5   9     8989.13     8289.12    327.65 o 
  -4   5   9        9.09       40.14    118.70 o 
  -3   5   9     4639.48     4063.70    246.69 o 
  -2   5   9      108.18      107.84    104.33 o 
  -1   5   9      985.99      999.37    141.64 o 
   0   5   9      211.99      204.43     80.20 o 
   1   5   9     9045.51     9118.03    414.60 o 
   2   5   9      157.50      225.72    152.15 o 
   3   5   9     5801.51     6210.94    315.26 o 
   4   5   9        3.74       89.88    158.36 o 
   5   5   9      742.71      716.95    197.23 o 
   6   5   9       48.35       62.46    173.36 o 
  -9   6   9     2572.57     2680.25    224.61 o 
  -8   6   9      778.50      702.35    162.40 o 
  -7   6   9     1155.69     1097.91    165.83 o 
  -6   6   9     1304.21     1176.73    145.20 o 
  -5   6   9     1673.77     1543.96    158.65 o 
  -4   6   9     5132.31     5521.76    261.13 o 
  -3   6   9     8667.50     8088.38    367.01 o 
  -2   6   9     1248.06     1550.18    169.36 o 
  -1   6   9     7160.55     7521.36    279.30 o 
   0   6   9     4093.30     3875.15    170.14 o 
   1   6   9     1999.06     2010.07    202.77 o 
   2   6   9     1751.05     1779.74    205.60 o 
   3   6   9      948.27      887.31    200.15 o 
   4   6   9      826.53      803.71    189.71 o 
   5   6   9     3197.80     3455.28    282.23 o 
   6   6   9       64.72       87.59    181.54 o 
  -9   7   9      390.80      409.13    157.98 o 
  -8   7   9     3234.03     3060.37    220.17 o 
  -7   7   9     2188.73     1834.08    175.69 o 
  -6   7   9      377.98      293.07    133.63 o 
  -5   7   9     1446.99     1485.45    160.15 o 
  -4   7   9     5343.56     5386.64    270.51 o 
  -3   7   9      672.79      659.56    133.38 o 
  -2   7   9    10226.70    11470.87    481.48 o 
  -1   7   9      450.35      416.91    120.66 o 
   0   7   9     7336.49     7483.25    241.70 o 
   1   7   9     2126.69     2087.26    193.29 o 
   2   7   9      186.22      198.11    150.18 o 
   3   7   9      511.09      694.97    173.35 o 
   4   7   9     4011.43     4242.85    329.75 o 
   5   7   9      148.30       56.56    191.24 o 
  -9   8   9        1.61       15.89    143.02 o 
  -8   8   9     3004.36     2895.99    206.56 o 
  -7   8   9      176.19      166.02    137.64 o 
  -6   8   9     8881.84     8755.90    332.23 o 
  -5   8   9       62.01       61.39    130.85 o 
  -4   8   9     5627.25     5373.71    300.34 o 
  -3   8   9      164.73      203.80    122.83 o 
  -2   8   9      216.11      260.31    142.58 o 
  -1   8   9      525.68      487.51    122.33 o 
   0   8   9     6205.62     6521.16    234.18 o 
   1   8   9        0.36       11.98    131.78 o 
   2   8   9     9016.35     8841.12    354.15 o 
   3   8   9        4.72       20.35    153.37 o 
   4   8   9     2040.59     2354.64    263.10 o 
   5   8   9      208.61       83.82    187.92 o 
  -9   9   9       49.35       67.54    148.07 o 
  -8   9   9     1281.16     1196.24    174.15 o 
  -7   9   9     2263.55     2236.31    200.60 o 
  -6   9   9        0.50       66.33    141.69 o 
  -5   9   9     2491.44     2554.01    203.94 o 
  -4   9   9     2889.22     2624.12    210.87 o 
  -3   9   9      381.00      354.69    143.75 o 
  -2   9   9     8601.16     9110.81    330.93 o 
  -1   9   9      264.43      219.11    118.34 o 
   0   9   9     3133.67     3264.94    157.03 o 
   1   9   9     5628.09     5544.27    291.60 o 
   2   9   9       17.93       60.46    155.68 o 
   3   9   9     2037.99     2295.25    219.12 o 
   4   9   9     1293.51     1406.19    219.17 o 
   5   9   9      154.32      168.17    184.45 o 
  -9  10   9     2094.91     2361.96    223.43 o 
  -8  10   9      157.92      112.25    139.98 o 
  -7  10   9     1094.39     1066.36    176.33 o 
  -6  10   9     1861.28     2109.43    201.96 o 
  -5  10   9     1712.70     1944.40    184.14 o 
  -4  10   9     1255.01     1234.36    161.46 o 
  -3  10   9     8238.07     8900.72    374.65 o 
  -2  10   9       47.78       49.77    116.47 o 
  -1  10   9     5975.20     6261.22    297.79 o 
   0  10   9      293.51      253.05     89.57 o 
   1  10   9     1146.73     1206.33    194.69 o 
   2  10   9     1515.82     1493.51    195.77 o 
   3  10   9     1476.92     1563.16    212.32 o 
   4  10   9      118.86       60.29    176.46 o 
   5  10   9     3545.58     3612.44    300.35 o 
  -8  11   9      159.76      176.00    148.62 o 
  -7  11   9     3954.57     4317.49    280.79 o 
  -6  11   9       71.95       20.66    144.63 o 
  -5  11   9     5107.93     5434.98    274.75 o 
  -4  11   9     1156.59     1201.62    168.52 o 
  -3  11   9     1416.76     1710.48    179.58 o 
  -2  11   9       37.54       13.70    110.63 o 
  -1  11   9     3585.28     3693.24    234.10 o 
   0  11   9       50.28       68.85     88.59 o 
   1  11   9     7473.54     8015.70    403.38 o 
   2  11   9       11.37       30.64    151.75 o 
   3  11   9     3032.46     2973.70    247.81 o 
   4  11   9      536.49      665.58    203.21 o 
   5  11   9      325.95      348.45    207.71 o 
  -8  12   9     2381.27     2497.05    218.08 o 
  -7  12   9      458.66      532.20    164.60 o 
  -6  12   9     2910.08     3226.58    228.07 o 
  -5  12   9      605.03      661.57    143.69 o 
  -4  12   9      532.59      606.85    152.79 o 
  -3  12   9     3719.14     3969.52    272.98 o 
  -2  12   9      166.06      219.68    134.54 o 
  -1  12   9     3069.01     3108.75    194.54 o 
   0  12   9     3966.23     4136.49    182.25 o 
   1  12   9      588.67      625.60    174.27 o 
   2  12   9     2304.73     2323.44    215.96 o 
   3  12   9      841.20      717.37    182.39 o 
   4  12   9      720.57      687.88    200.75 o 
   5  12   9     1432.40     1387.94    250.35 o 
  -8  13   9     1071.40     1084.26    184.75 o 
  -7  13   9       58.26       78.74    142.56 o 
  -6  13   9      170.53       92.11    152.56 o 
  -5  13   9      602.69      708.28    142.54 o 
  -4  13   9     4744.14     5177.48    314.47 o 
  -3  13   9      488.17      662.49    151.18 o 
  -2  13   9     7577.89     8325.80    341.08 o 
  -1  13   9       19.65       65.12    111.78 o 
   0  13   9     1036.71     1120.04    124.48 o 
   1  13   9      669.95      595.52    166.75 o 
   2  13   9      115.67      164.18    167.05 o 
   3  13   9      229.57      286.80    162.37 o 
   4  13   9     2767.79     3018.20    273.44 o 
   5  13   9        5.94      102.42    200.68 o 
  -8  14   9     1042.00     1235.67    186.61 o 
  -7  14   9       19.01       47.08    143.93 o 
  -6  14   9     4503.97     4640.72    281.47 o 
  -5  14   9     1633.10     1760.02    176.58 o 
  -4  14   9     2120.40     2249.19    211.72 o 
  -3  14   9     1659.88     1813.14    178.76 o 
  -2  14   9      372.58      431.20    139.87 o 
  -1  14   9       98.19      138.84    123.08 o 
   0  14   9     2312.63     2460.49    149.76 o 
   1  14   9       89.56        1.25    153.34 o 
   2  14   9     5485.65     5707.20    366.29 o 
   3  14   9       74.35       94.28    159.67 o 
   4  14   9     1047.11      939.31    232.96 o 
  -8  15   9      173.74      177.33    159.84 o 
  -7  15   9     4659.10     4934.30    288.20 o 
  -6  15   9       29.97       84.42    136.47 o 
  -5  15   9     2375.68     2185.53    206.99 o 
  -4  15   9      155.34      195.86    139.13 o 
  -3  15   9      286.38      310.20    146.68 o 
  -2  15   9     2369.00     2434.97    209.26 o 
  -1  15   9     1599.69     1641.23    183.91 o 
   0  15   9     1144.09     1259.18    123.54 o 
   1  15   9     4100.72     4210.44    290.77 o 
   2  15   9      168.27      168.87    183.30 o 
   3  15   9     1177.73     1136.83    211.15 o 
   4  15   9      335.26      343.42    203.34 o 
  -7  16   9      923.55      997.11    188.29 o 
  -6  16   9      231.96      234.19    144.97 o 
  -5  16   9     1936.77     2017.62    204.29 o 
  -4  16   9       10.58       17.34    146.66 o 
  -3  16   9     5578.19     6749.38    362.69 o 
  -2  16   9      147.77      186.33    132.33 o 
  -1  16   9     3127.01     2930.31    228.38 o 
   0  16   9       23.82       73.84     97.47 o 
   1  16   9     1404.46     1296.45    228.18 o 
   2  16   9        7.05       29.00    169.67 o 
   3  16   9      952.45      932.15    208.00 o 
   4  16   9        1.56       41.11    191.87 o 
  -7  17   9     1611.98     1431.29    205.79 o 
  -6  17   9       73.52      138.25    152.08 o 
  -5  17   9     2947.63     3103.99    244.13 o 
  -4  17   9     1839.13     1905.64    206.16 o 
  -3  17   9      888.07      936.58    172.34 o 
  -2  17   9     2660.15     2729.62    224.18 o 
  -1  17   9      719.73      712.75    156.11 o 
   0  17   9      783.19      747.04    124.02 o 
   1  17   9     1836.17     1891.16    231.57 o 
   2  17   9       54.07       26.28    188.32 o 
   3  17   9     2220.56     2023.75    256.86 o 
   4  17   9      383.13      498.48    216.06 o 
  -7  18   9        2.34       62.94    153.41 o 
  -6  18   9     6531.86     6184.12    353.69 o 
  -5  18   9       20.19      130.91    152.96 o 
  -4  18   9     2723.46     3054.46    245.15 o 
  -3  18   9      181.34      256.88    147.97 o 
  -2  18   9       47.16       30.01    156.48 o 
  -1  18   9      404.80      380.38    152.15 o 
   0  18   9     2243.21     2527.63    162.75 o 
   1  18   9       15.37      123.19    173.76 o 
   2  18   9     4849.62     4844.59    356.39 o 
   3  18   9        4.28        1.57    202.43 o 
  -6  19   9        5.29      113.30    158.35 o 
  -5  19   9      576.57      536.19    173.71 o 
  -4  19   9     2511.07     2529.85    244.66 o 
  -3  19   9      864.95      904.94    185.72 o 
  -2  19   9     7040.54     7380.68    393.10 o 
  -1  19   9      380.91      425.56    159.85 o 
   0  19   9     2995.91     3257.80    197.83 o 
   1  19   9     1229.47     1379.63    220.53 o 
   2  19   9      140.90      201.95    209.37 o 
   3  19   9       76.13       23.80    206.31 o 
  -6  20   9     2460.16     2203.31    212.43 o 
  -5  20   9      631.96      646.80    191.59 o 
  -4  20   9     1498.19     1740.89    226.18 o 
  -3  20   9     4920.30     4737.65    314.81 o 
  -2  20   9       59.73       63.30    158.27 o 
  -1  20   9     3738.15     3641.64    259.19 o 
   0  20   9      194.52      260.37    124.13 o 
   1  20   9     1575.96     1426.12    268.48 o 
   2  20   9     1159.22     1303.27    250.74 o 
  -5  21   9     6273.70     6520.13    372.27 o 
  -4  21   9        8.15       11.57    172.26 o 
  -3  21   9     1893.14     2013.21    248.09 o 
  -2  21   9      109.07       30.91    160.06 o 
  -1  21   9      821.97      792.48    194.01 o 
   0  21   9        0.31       54.38    122.81 o 
   1  21   9     4017.45     3934.49    350.93 o 
   2  21   9       51.86      159.17    218.29 o 
  -5  22   9      816.65     1028.18    207.25 o 
  -4  22   9     1877.11     2012.05    240.26 o 
  -3  22   9     4239.94     4208.16    295.04 o 
  -2  22   9        0.39       52.55    171.05 o 
  -1  22   9     4648.11     4280.73    337.39 o 
   0  22   9     1297.36     1362.13    161.13 o 
   1  22   9      898.84      914.37    240.20 o 
  -4  23   9     2657.89     2738.35    283.86 o 
  -3  23   9       28.75       67.00    169.91 o 
  -2  23   9     6899.48     7269.78    359.55 o 
  -1  23   9        6.69       10.24    180.98 o 
   0  23   9     2734.88     2847.66    210.24 o 
   1  23   9       98.09      167.53    215.98 o 
  -3  24   9      400.43      379.93    190.57 o 
  -2  24   9       58.77       17.28    186.66 o 
  -1  24   9       41.20       80.21    176.69 o 
   0  24   9     2699.30     2858.53    215.85 o 
  -8   0  10     6072.07     6564.22    405.93 o 
  -6   0  10      931.04      950.27    163.61 o 
  -4   0  10     5161.46     4769.14    266.21 o 
  -2   0  10     7313.58     7967.05    318.31 o 
   0   0  10     6331.54     5884.28    236.01 o 
   2   0  10       57.72       51.66    140.79 o 
   4   0  10     1970.49     2097.43    243.18 o 
  -8   1  10     1203.64     1434.75    216.65 o 
  -7   1  10      928.01     1098.55    173.75 o 
  -6   1  10     3832.17     3949.91    237.38 o 
  -5   1  10       23.86       75.43    130.28 o 
  -4   1  10     5300.56     5586.33    275.23 o 
  -3   1  10     3639.23     4109.37    288.72 o 
  -2   1  10       36.65       51.14    151.73 o 
  -1   1  10     3102.19     1708.72    118.34 o 
   0   1  10     3429.30     4089.07    503.83 o 
   1   1  10      833.30      770.50    162.21 o 
   2   1  10     1738.81     1581.18    188.24 o 
   3   1  10      220.29      143.37    153.88 o 
   4   1  10     1532.56     1421.99    204.42 o 
   5   1  10      562.59      587.20    188.05 o 
  -8   2  10      762.11      817.97    187.01 o 
  -7   2  10     4879.33     5368.60    286.12 o 
  -6   2  10        6.08       46.09    132.67 o 
  -5   2  10     8222.21     8108.20    358.11 o 
  -4   2  10      558.47      509.45    156.88 o 
  -3   2  10     2960.87     3574.55    274.42 o 
  -2   2  10      239.69      188.40    114.19 o 
  -1   2  10      777.21      450.15     96.16 o 
   0   2  10       90.11      149.21    108.45 o 
   1   2  10     4767.06     4455.61    318.63 o 
   2   2  10        8.18        7.50    144.11 o 
   3   2  10     4198.86     4322.65    269.39 o 
   4   2  10       96.88       91.76    166.48 o 
   5   2  10      619.39      502.15    188.79 o 
  -8   3  10      328.34      419.62    177.20 o 
  -7   3  10     2323.71     2366.00    224.06 o 
  -6   3  10      418.22      424.54    136.77 o 
  -5   3  10      317.54      226.20    148.31 o 
  -4   3  10     1854.44     1968.79    204.35 o 
  -3   3  10     5303.50     6574.20    286.22 o 
  -2   3  10      299.94      251.49     99.84 o 
  -1   3  10     7990.93     6554.32    304.38 o 
   0   3  10     1006.13      997.48    121.33 o 
   1   3  10     1603.15     1876.86    228.34 o 
   2   3  10      762.31      792.20    165.45 o 
   3   3  10      215.29      122.17    172.47 o 
   4   3  10      491.95      586.25    181.11 o 
  -8   4  10     2922.38     2996.51    242.43 o 
  -7   4  10     1908.55     1897.30    197.78 o 
  -6   4  10       91.07       82.79    139.44 o 
  -5   4  10     2372.00     2609.48    204.33 o 
  -4   4  10     2075.85     2213.00    211.33 o 
  -3   4  10      866.67      742.50    143.06 o 
  -2   4  10     5034.97     4658.53    255.27 o 
  -1   4  10      185.24      154.84    110.97 o 
   0   4  10     5899.25     5602.32    404.31 o 
   1   4  10      984.19     1057.39    184.33 o 
   2   4  10      749.76      812.12    196.87 o 
   3   4  10     1197.68     1228.47    195.31 o 
   4   4  10     1897.78     1709.40    240.27 o 
  -8   5  10     2560.46     2414.77    235.90 o 
  -7   5  10      100.35      127.17    137.06 o 
  -6   5  10     5162.58     4512.81    279.17 o 
  -5   5  10      118.78      194.79    134.12 o 
  -4   5  10     7474.10     6984.67    362.14 o 
  -3   5  10        6.92       70.05    119.40 o 
  -2   5  10      875.39      905.89    153.05 o 
  -1   5  10      434.36      424.42    119.26 o 
   0   5  10     3188.42     2887.35    160.53 o 
   1   5  10        1.58       58.65    141.08 o 
   2   5  10     4170.86     4568.60    298.27 o 
   3   5  10        0.67       36.62    167.88 o 
   4   5  10     4175.14     3808.27    312.79 o 
  -8   6  10     2559.36     2346.85    219.63 o 
  -7   6  10     1096.73     1190.17    165.58 o 
  -6   6  10      221.71      158.44    136.02 o 
  -5   6  10     1413.19     1185.51    166.58 o 
  -4   6  10     1812.47     1727.99    197.83 o 
  -3   6  10     1294.78     1153.61    167.58 o 
  -2   6  10     4643.86     4744.98    268.06 o 
  -1   6  10        6.65       40.13    116.82 o 
   0   6  10     5093.57     5170.54    202.75 o 
   1   6  10     1437.35     1384.95    202.35 o 
   2   6  10      573.03      675.56    203.97 o 
   3   6  10     2206.01     2352.02    263.58 o 
   4   6  10      536.69      477.99    222.68 o 
  -8   7  10       62.86       42.25    141.72 o 
  -7   7  10     1067.66      864.93    171.00 o 
  -6   7  10     2178.15     1979.50    185.30 o 
  -5   7  10       58.19       54.86    145.23 o 
  -4   7  10      990.58     1152.02    172.07 o 
  -3   7  10     4076.43     4324.60    253.21 o 
  -2   7  10      116.75      124.47    125.54 o 
  -1   7  10     6503.34     6113.05    327.65 o 
   0   7  10       15.28       34.02     90.40 o 
   1   7  10     4058.29     3870.02    293.29 o 
   2   7  10     1484.80     1433.65    222.41 o 
   3   7  10       38.31       20.20    195.74 o 
   4   7  10      656.02      761.44    217.96 o 
  -8   8  10       57.29       20.20    141.41 o 
  -7   8  10     2440.44     2369.65    196.06 o 
  -6   8  10        3.39       55.61    136.78 o 
  -5   8  10     5136.21     5211.87    289.11 o 
  -4   8  10       44.93       98.07    136.03 o 
  -3   8  10     4491.47     5064.30    302.63 o 
  -2   8  10        5.90       48.75    120.79 o 
  -1   8  10       69.15      110.38    123.26 o 
   0   8  10      343.88      293.96    102.96 o 
   1   8  10     2990.95     2876.81    258.65 o 
   2   8  10        5.39       18.73    159.25 o 
   3   8  10     5231.72     5829.33    352.44 o 
   4   8  10      163.55      153.01    207.87 o 
  -8   9  10      389.36      370.03    161.05 o 
  -7   9  10     1143.43     1146.24    180.77 o 
  -6   9  10      723.20      830.81    166.16 o 
  -5   9  10      299.03      400.98    154.10 o 
  -4   9  10     2590.82     2476.40    203.94 o 
  -3   9  10     1789.17     2264.15    210.13 o 
  -2   9  10      354.96      329.08    139.84 o 
  -1   9  10     4152.04     4125.99    251.20 o 
   0   9  10      982.53     1012.64    117.53 o 
   1   9  10     3265.46     3278.36    290.96 o 
   2   9  10     1063.17     1019.35    185.20 o 
   3   9  10       41.19       41.68    209.99 o 
   4   9  10     1561.95     1582.10    242.62 o 
  -8  10  10     2138.90     2106.62    226.61 o 
  -7  10  10      127.84      130.67    150.13 o 
  -6  10  10      546.53      510.63    169.21 o 
  -5  10  10      440.32      572.60    149.71 o 
  -4  10  10     1420.21     1410.13    188.51 o 
  -3  10  10      495.36      699.47    155.73 o 
  -2  10  10     3469.98     3450.45    253.96 o 
  -1  10  10       70.37      135.29    123.94 o 
   0  10  10     5117.34     5342.34    212.66 o 
   1  10  10      491.38      585.02    173.53 o 
   2  10  10      528.75      442.55    174.61 o 
   3  10  10      354.46      250.60    187.57 o 
   4  10  10     1048.37     1019.33    252.28 o 
  -7  11  10      360.18      365.52    162.76 o 
  -6  11  10     2717.77     3053.92    235.59 o 
  -5  11  10        0.42       52.95    148.27 o 
  -4  11  10     3369.93     3717.00    240.27 o 
  -3  11  10      208.52      364.66    147.36 o 
  -2  11  10      815.35      958.22    169.10 o 
  -1  11  10       81.65       77.68    126.58 o 
   0  11  10      763.99      721.73    122.76 o 
   1  11  10       29.49       13.02    149.74 o 
   2  11  10     3718.94     3805.84    286.79 o 
   3  11  10       58.06       53.64    183.91 o 
   4  11  10     2249.39     2338.19    272.84 o 
  -7  12  10      897.31     1061.98    194.33 o 
  -6  12  10       65.09       14.52    146.63 o 
  -5  12  10     2393.52     2377.31    209.89 o 
  -4  12  10       80.90      109.87    140.86 o 
  -3  12  10     1390.47     1416.05    191.75 o 
  -2  12  10     2568.57     2657.19    235.11 o 
  -1  12  10      154.84      239.12    131.22 o 
   0  12  10     1955.95     2161.80    153.85 o 
   1  12  10     1098.60     1139.44    197.49 o 
   2  12  10       62.27       73.97    183.45 o 
   3  12  10     1150.89      938.54    210.10 o 
  -7  13  10     2123.71     2630.35    233.69 o 
  -6  13  10       35.64       40.19    149.26 o 
  -5  13  10      105.32      183.89    145.94 o 
  -4  13  10        3.77       64.88    143.55 o 
  -3  13  10     2389.85     2629.29    224.57 o 
  -1  13  10     2743.49     2742.53    228.22 o 
   0  13  10       70.28       70.52    107.33 o 
   1  13  10     1756.02     1925.40    238.07 o 
   2  13  10      532.75      594.00    184.70 o 
   3  13  10      203.12      327.28    192.06 o 
  -7  14  10      747.27      783.44    184.42 o 
  -6  14  10       24.79       56.79    159.01 o 
  -5  14  10     2638.74     2652.16    221.85 o 
  -4  14  10      453.87      543.02    176.48 o 
  -3  14  10     2386.86     2897.71    228.17 o 
  -2  14  10      686.10      639.55    164.34 o 
  -1  14  10      159.09      169.82    141.85 o 
   0  14  10      275.69      384.82    111.05 o 
   1  14  10     1982.36     2059.96    237.74 o 
   2  14  10        3.81       87.31    171.66 o 
   3  14  10     1586.01     1574.74    227.40 o 
  -6  15  10     3555.64     3640.77    265.19 o 
  -5  15  10        5.10        9.92    150.19 o 
  -4  15  10     2781.32     3145.50    244.02 o 
  -3  15  10      277.34      269.69    158.01 o 
  -2  15  10      171.20      184.85    147.04 o 
  -1  15  10     1106.23     1153.14    181.54 o 
   0  15  10      840.56      911.76    136.24 o 
   1  15  10      316.39      299.19    188.96 o 
   2  15  10     1652.41     1526.50    248.71 o 
   3  15  10       74.42       68.51    196.20 o 
  -6  16  10      527.12      440.52    178.43 o 
  -5  16  10       47.48      107.78    158.17 o 
  -4  16  10     1251.66     1287.82    208.91 o 
  -3  16  10      249.74      284.54    161.75 o 
  -2  16  10     5537.34     5629.89    311.24 o 
   0  16  10     2611.23     3084.67    328.27 o 
   1  16  10        6.65       15.86    181.15 o 
   2  16  10       71.99      118.26    215.56 o 
  -6  17  10     2996.68     3182.12    248.19 o 
  -5  17  10      529.51      496.01    187.05 o 
  -4  17  10     2402.18     2502.84    255.39 o 
  -3  17  10     1854.54     2238.02    237.94 o 
  -2  17  10      129.21      230.75    156.31 o 
  -1  17  10     1671.69     1795.93    225.80 o 
   0  17  10      773.54      825.87    145.30 o 
   1  17  10     1348.26     1392.56    239.22 o 
   2  17  10     2556.12     2891.59    301.11 o 
  -5  18  10     5770.60     5906.75    336.51 o 
  -4  18  10       31.10       55.71    172.33 o 
  -3  18  10     2433.58     2352.61    257.48 o 
  -2  18  10      711.36      565.39    185.60 o 
  -1  18  10      310.24      358.52    183.50 o 
   0  18  10       96.49      144.67    125.59 o 
   1  18  10     2794.44     2754.16    316.54 o 
  -5  19  10      356.31      407.05    194.67 o 
  -4  19  10      608.93      692.60    196.96 o 
  -3  19  10     5051.89     4792.00    354.66 o 
  -2  19  10      123.40      171.06    173.23 o 
  -1  19  10     5765.71     5387.80    352.40 o 
   0  19  10      119.36       97.88    138.00 o 
   1  19  10     1203.22     1553.20    269.11 o 
  -4  20  10     1262.24     1194.06    230.61 o 
  -3  20  10      577.92      660.11    198.50 o 
  -2  20  10     4327.14     4706.28    341.81 o 
  -1  20  10      354.51      278.82    189.90 o 
   0  20  10     3249.63     3581.83    235.57 o 
  -3  21  10      256.61      291.00    188.50 o 
  -2  21  10      234.06      205.10    198.45 o 
  -1  21  10      109.08      101.72    184.44 o 
  -7   0  11     2887.20     3413.40    254.60 o 
  -5   0  11      195.83      166.84    160.27 o 
  -3   0  11     2653.15     2587.42    231.75 o 
  -1   0  11     7211.65     6668.21    344.37 o 
   1   0  11     1737.11     1643.99    212.96 o 
   3   0  11      212.88      345.08    185.04 o 
  -7   1  11      826.47      979.78    193.72 o 
  -6   1  11      181.89      262.45    153.66 o 
  -5   1  11     5299.79     5978.12    285.97 o 
  -4   1  11      310.58      266.96    161.89 o 
  -3   1  11     3034.66     3479.21    273.27 o 
  -2   1  11     1684.94     1669.51    200.16 o 
  -1   1  11        2.30        1.87     93.18 o 
   0   1  11     1738.10     2256.97    282.52 o 
   1   1  11     1545.30     1625.59    211.83 o 
   2   1  11       94.69       24.68    157.65 o 
   3   1  11     1862.82     1794.50    227.23 o 
  -7   2  11      924.72     1092.69    188.16 o 
  -6   2  11     2580.60     2545.57    232.55 o 
  -5   2  11      244.82      313.26    161.59 o 
  -4   2  11     7668.05     8564.00    414.44 o 
  -3   2  11      351.87      400.10    190.27 o 
  -2   2  11      473.13      404.10    130.40 o 
  -1   2  11      632.61      509.39     97.19 o 
   0   2  11     1217.26     1408.29    245.38 o 
   1   2  11      153.43      195.05    168.38 o 
   2   2  11     2374.81     2145.86    230.55 o 
   3   2  11        3.72        5.41    166.43 o 
  -7   3  11      297.18      298.49    161.80 o 
  -6   3  11     1133.25     1153.50    193.19 o 
  -5   3  11      214.08      255.55    157.49 o 
  -4   3  11      754.34      893.20    205.11 o 
  -3   3  11        5.75       48.74    163.61 o 
  -2   3  11     3141.97     2386.47    187.22 o 
  -1   3  11       33.97        8.64    112.34 o 
   0   3  11     6019.15     5924.46    250.93 o 
   1   3  11      285.44      438.08    189.95 o 
   2   3  11      259.72      270.04    187.31 o 
   3   3  11      511.43      484.28    189.19 o 
  -7   4  11      422.60      454.29    164.94 o 
  -6   4  11     1653.57     1748.00    197.26 o 
  -5   4  11       65.34      115.83    160.62 o 
  -4   4  11     3798.83     3994.85    283.15 o 
  -3   4  11     1679.89     1322.03    167.30 o 
  -2   4  11      605.66      573.21    147.24 o 
  -1   4  11     3385.91     3205.48    210.01 o 
   0   4  11      148.59      116.25    112.19 o 
   1   4  11     1071.31     1195.30    206.49 o 
   2   4  11      921.88     1002.83    213.16 o 
   3   4  11       12.78       36.55    185.64 o 
  -7   5  11     1977.42     1934.20    213.20 o 
  -6   5  11      851.94      824.40    177.18 o 
  -5   5  11     5060.19     4808.38    302.41 o 
  -4   5  11       88.80       55.93    152.54 o 
  -3   5  11     2486.65     2211.54    185.71 o 
  -2   5  11      559.15      576.71    147.18 o 
  -1   5  11        2.50       15.14    137.11 o 
   0   5  11        7.83        0.76     96.78 o 
   1   5  11     1341.03     1194.43    217.02 o 
   2   5  11       55.40      226.81    187.64 o 
   3   5  11     3699.28     3818.20    329.72 o 
  -7   6  11     2446.67     2229.26    207.90 o 
  -6   6  11      368.88      425.29    148.18 o 
  -5   6  11       12.40       30.41    153.67 o 
  -4   6  11      719.61      761.56    174.22 o 
  -3   6  11     1280.43     1233.63    177.67 o 
  -2   6  11       10.75       76.93    129.29 o 
  -1   6  11     4817.83     4559.78    268.49 o 
   0   6  11      176.67      216.91    107.69 o 
   1   6  11     2747.28     2614.79    254.42 o 
   2   6  11      295.72      222.48    198.12 o 
   3   6  11       65.87        9.15    228.64 o 
  -7   7  11      113.03        8.41    147.08 o 
  -6   7  11       82.11       90.96    150.60 o 
  -5   7  11     1520.43     1501.39    196.87 o 
  -4   7  11      674.74      614.26    184.93 o 
  -3   7  11     1659.08     1765.11    190.00 o 
  -2   7  11     1768.00     1737.14    202.88 o 
  -1   7  11        1.42       70.88    135.32 o 
   0   7  11     3846.93     4153.10    192.19 o 
   1   7  11      234.83      183.02    191.80 o 
   2   7  11      801.27      909.90    206.66 o 
   3   7  11      784.43      784.19    238.34 o 
  -7   8  11       45.61      135.54    153.71 o 
  -6   8  11     2763.81     2858.17    243.91 o 
  -5   8  11       48.84       31.64    162.95 o 
  -4   8  11     4743.05     4753.51    304.41 o 
  -3   8  11       14.26       23.81    144.21 o 
  -2   8  11      888.47      906.70    172.76 o 
  -1   8  11        3.14       40.21    137.45 o 
   0   8  11       45.44      104.92    111.57 o 
   1   8  11        7.58        1.41    161.33 o 
   2   8  11     2330.79     2467.58    258.74 o 
  -6   9  11      572.65      642.59    182.96 o 
  -5   9  11     1794.76     1889.68    216.90 o 
  -4   9  11      168.90      148.92    159.45 o 
  -3   9  11      847.69      740.11    181.17 o 
  -2   9  11     2407.98     2762.05    242.08 o 
  -1   9  11       53.31       84.48    140.49 o 
   0   9  11     2953.19     3172.91    194.70 o 
   1   9  11      161.23      142.39    176.95 o 
   2   9  11      947.14      926.08    221.83 o 
  -6  10  11      441.93      566.98    177.18 o 
  -5  10  11      144.42       88.75    172.91 o 
  -4  10  11       79.22      162.14    157.76 o 
  -3  10  11      982.94      813.13    204.54 o 
  -2  10  11      305.65      351.96    158.85 o 
  -1  10  11     3333.42     3359.03    246.42 o 
   0  10  11        4.46       55.30    112.90 o 
   1  10  11     2745.03     2771.54    281.39 o 
   2  10  11      315.43      209.94    193.08 o 
  -6  11  11      220.17      291.07    169.66 o 
  -5  11  11     2796.37     3000.93    241.04 o 
  -4  11  11        8.62       54.10    166.58 o 
  -3  11  11     3477.27     4304.84    288.88 o 
  -2  11  11       23.83       59.13    147.31 o 
  -1  11  11      242.02      350.82    159.29 o 
   0  11  11      642.67      730.90    130.86 o 
   1  11  11      432.89      373.24    210.96 o 
   2  11  11       14.18       12.17    187.09 o 
  -6  12  11     1164.94     1346.31    211.59 o 
  -5  12  11        8.85       14.76    153.48 o 
  -4  12  11     3724.27     3892.60    303.30 o 
  -3  12  11      111.55      115.10    159.93 o 
  -2  12  11      923.92      997.93    181.92 o 
  -1  12  11     1115.88     1178.63    187.51 o 
   0  12  11       11.44       26.05    118.48 o 
   1  12  11     1475.57     1357.71    241.82 o 
  -5  13  11       29.08       30.49    156.80 o 
  -4  13  11       20.36       65.59    177.63 o 
  -3  13  11       41.51       70.62    158.00 o 
  -2  13  11     2655.30     2695.83    261.02 o 
  -1  13  11       19.51       39.21    156.82 o 
   0  13  11     3916.61     4266.92    222.26 o 
   1  13  11       10.61       78.38    186.48 o 
  -5  14  11       49.34        4.29    173.08 o 
  -4  14  11     1861.55     2053.77    239.72 o 
  -3  14  11       97.01       74.71    175.50 o 
  -2  14  11     1362.85     1320.45    207.34 o 
  -1  14  11     1646.76     1629.28    211.45 o 
   0  14  11        8.60        8.59    126.38 o 
   1  14  11      963.88      951.29    233.74 o 
  -4  15  11        7.99       31.81    164.40 o 
  -3  15  11     3691.42     4188.96    296.51 o 
  -2  15  11      471.75      531.25    171.47 o 
  -1  15  11       46.48      155.29    169.78 o 
   0  15  11      219.57      284.26    136.49 o 
  -4  16  11      372.99      521.59    190.03 o 
  -3  16  11     1295.04     1338.02    228.67 o 
  -2  16  11      104.78      211.77    169.42 o 
  -1  16  11     4282.08     4116.19    296.58 o 
   0  16  11        0.94       43.52    188.19 o 
  -3  17  11     1723.97     1810.31    238.57 o 
  -2  17  11     2081.78     1974.70    253.53 o 
  -4   0  12      175.49      142.94    159.83 o 
  -2   0  12      972.20     1162.14    272.27 o 
   0   0  12     4341.30     4512.06    221.26 o 
  -5   1  12      147.68      122.26    162.56 o 
  -4   1  12     3354.78     3854.85    272.79 o 
  -3   1  12       69.41       23.71    196.44 o 
  -2   1  12     1890.37     1630.36    198.95 o 
  -1   1  12     1080.66      703.17    142.76 o 
   0   1  12       28.48       43.43    154.59 o 
   1   1  12      384.12      434.84    203.03 o 
  -5   2  12     2134.09     2185.84    225.93 o 
  -4   2  12      272.61      255.71    193.34 o 
  -3   2  12     2008.26     2366.19    280.35 o 
  -2   2  12      325.39      209.62    128.63 o 
  -1   2  12      840.52      630.91    144.37 o 
   0   2  12      875.79     1180.80    167.21 o 
   1   2  12      369.35      391.96    194.33 o 
  -5   3  12      674.85      698.87    191.00 o 
  -4   3  12        6.99       76.03    185.13 o 
  -3   3  12      233.21      253.09    187.28 o 
  -2   3  12       35.76       37.12    122.60 o 
  -1   3  12     3644.80     2401.35    198.37 o 
   0   3  12       45.09       95.82    134.33 o 
   1   3  12     2258.64     2243.41    282.77 o 
  -5   4  12     1873.06     2226.77    221.90 o 
  -4   4  12       69.59       65.83    180.60 o 
  -3   4  12     2498.22     2005.48    202.29 o 
  -2   4  12      603.30      539.21    155.77 o 
  -1   4  12      612.14      492.69    146.08 o 
   0   4  12     1568.71     1804.81    162.24 o 
   1   4  12      307.78      390.56    215.48 o 
  -5   5  12      349.93      293.25    186.05 o 
  -4   5  12     3535.10     3503.33    273.75 o 
  -3   5  12        0.38       90.10    144.75 o 
  -2   5  12      872.36     1022.05    183.69 o 
  -1   5  12      410.78      309.11    145.84 o 
   0   5  12        8.51       55.52    127.35 o 
  -5   6  12      561.85      568.34    179.90 o 
  -4   6  12       25.26       39.19    177.95 o 
  -3   6  12       21.65       67.18    152.55 o 
  -2   6  12     2095.61     1968.57    235.38 o 
  -1   6  12       43.49       47.45    144.21 o 
   0   6  12     2916.32     3226.08    182.94 o 
  -5   7  12       77.54        9.53    188.91 o 
  -4   7  12     1135.84     1345.39    210.51 o 
  -3   7  12      664.57      642.85    209.36 o 
  -2   7  12      712.85      637.72    187.14 o 
  -1   7  12     2129.17     2033.77    215.87 o 
   0   7  12        8.03        5.02    120.32 o 
  -4   8  12       42.36      125.47    166.78 o 
  -3   8  12     2424.49     2494.77    244.40 o 
  -2   8  12       75.37      115.42    153.89 o 
  -1   8  12       77.16      189.05    161.22 o 
   0   8  12        0.67      101.29    163.01 o 
  -4   9  12     1899.05     2088.68    240.83 o 
  -3   9  12      458.34      470.18    182.01 o 
  -2   9  12      264.70      431.62    166.01 o 
  -1   9  12     1861.88     2012.56    227.41 o 
  -3  10  12      222.98      175.74    170.78 o 
  -2  10  12     1988.09     1942.04    241.07 o 
  -1  10  12        3.00       32.63    162.17 o 
                                                 
