# Supplementary material for: Crystal structure of chlorido­(η2-phenyl iso­thio­cyanate-κ2 C,S)-mer-tris­(tri­methyl­phosphane-κP)iridium(I)
Source: Acta Crystallogr Sect E Struct Rep Online. 2014 Oct 18;70(Pt 11):352–4. doi: 10.1107/S160053681402162X (PMC4257346; doi:10.1107/S160053681402162X)
Supplement: Supplementary file 3 [file e-70-00352-Isup4.mol]

cyan
  --CCDC--012814    3D                              

 55 56  0  0  0  0  0  0  0  0999 V2000
    3.8376    9.3462    0.3948 Ir     0
    4.3422    7.3365   -1.0005 Cl     0
    3.1100    7.8073    1.9853 P      0
    5.8731    9.6538    1.2906 P      0
    4.2186   10.5475   -1.5671 P      0
    1.5112   10.2145    0.3127 S      0
    4.2490    6.4815    2.4175 C      0
    4.4758    5.9834    1.6285 H      0
    3.8315    5.8967    3.0545 H      0
    5.0457    6.8551    2.8007 H      0
    2.5043    8.4823    3.5564 C      0
    3.2156    8.9480    3.9995 H      0
    2.1960    7.7648    4.1145 H      0
    1.7796    9.0887    3.3863 H      0
    1.7008    6.8687    1.3794 C      0
    1.0448    7.4697    1.0220 H      0
    1.3153    6.3678    2.1019 H      0
    1.9903    6.2649    0.6911 H      0
    5.9255    9.6329    3.1220 C      0
    5.3329   10.3044    3.4661 H      0
    6.8204    9.8116    3.4186 H      0
    5.6497    8.7693    3.4395 H      0
    7.1934    8.5094    0.8280 C      0
    6.9429    7.6159    1.0733 H      0
    8.0020    8.7503    1.2853 H      0
    7.3368    8.5527   -0.1207 H      0
    6.6109   11.2817    0.9868 C      0
    6.6945   11.4225    0.0409 H      0
    7.4796   11.3196    1.3937 H      0
    6.0498   11.9613    1.3642 H      0
    5.8008   10.3206   -2.4356 C      0
    6.5137   10.6753   -1.8994 H      0
    5.7734   10.7836   -3.2769 H      0
    5.9509    9.3838   -2.5887 H      0
    3.0266   10.0607   -2.8434 C      0
    3.1590    9.1375   -3.0688 H      0
    3.1549   10.6022   -3.6249 H      0
    2.1346   10.1825   -2.5117 H      0
    4.0324   12.3457   -1.4878 C      0
    3.1094   12.5650   -1.3423 H      0
    4.3273   12.7356   -2.3149 H      0
    4.5621   12.6923   -0.7653 H      0
    2.8636   10.8255    1.2530 C      0
    3.0588   11.7176    2.1143 N      0
    2.0544   12.6084    2.5402 C      0
    1.9817   12.9441    3.8797 C      0
    2.5721   12.5461    4.4776 H      0
    1.0797   13.8375    4.3426 C      0
    1.0531   14.0270    5.2524 H      0
    0.2003   14.4683    3.4946 C      0
   -0.4114   15.0883    3.8198 H      0
    0.2481   14.1651    2.1628 C      0
   -0.3482   14.5712    1.5762 H      0
    1.1773   13.2527    1.6732 C      0
    1.2134   13.0740    0.7615 H      0
  1  2  1
  1  3  1
  1  4  1
  1  5  1
  1  6  1
  1 43  1
  3  7  1
  3 11  1
  3 15  1
  4 19  1
  4 23  1
  4 27  1
  5 31  1
  5 35  1
  5 39  1
  6 43  1
  7  8  1
  7  9  1
  7 10  1
 11 12  1
 11 13  1
 11 14  1
 15 16  1
 15 17  1
 15 18  1
 19 20  1
 19 21  1
 19 22  1
 23 24  1
 23 25  1
 23 26  1
 27 28  1
 27 29  1
 27 30  1
 31 32  1
 31 33  1
 31 34  1
 35 36  1
 35 37  1
 35 38  1
 39 40  1
 39 41  1
 39 42  1
 43 44  1
 44 45  1
 45 46  1
 45 54  1
 46 47  1
 46 48  1
 48 49  1
 48 50  1
 50 51  1
 50 52  1
 52 53  1
 52 54  1
 54 55  1
M  END
$$$$
